# Supplementary material for: Ethyl 2-(4-bromophenyl)-1-[3-(1H-imidazol-1-yl)prop­yl]-1H-benzimidazole-5-carboxyl­ate monohydrate
Source: Acta Crystallogr Sect E Struct Rep Online. 2011 Oct 29;67(Pt 11):o3060. doi: 10.1107/S160053681104342X (PMC3247451; doi:10.1107/S160053681104342X)
Supplement: Supplementary file 1 [file e-67-o3060-sup1.cif]

##############################################################################
#                                                                            #
# This CIF contains the data in a paper accepted for publication in          #
# Acta Crystallographica Section E. It conforms to the requirements of       #
# Notes for Authors for Acta Crystallographica Section E, and has been       #
# peer reviewed under the auspices of the IUCr Commission on Journals.       #
#                                                                            #
# Full details of the Crystallographic Information File format               #
# are given in the paper "The Crystallographic Information File (CIF):       #
# a New Standard Archive File for Crystallography" by S. R. Hall, F. H.      #
# Allen and I. D. Brown [Acta Cryst. (1991), A47, 655-685].                  #
#                                                                            #
# The current version of the core CIF dictionary is obtainable from          #
# ftp://ftp.iucr.org/pub/cif_core.dic.                                       #
#                                                                            #
# Software is freely available for graphical display of the structure(s)     #
# in this CIF. For information consult the CIF software page                 #
# http://www.iucr.org/resources/cif/software.                                #
#                                                                            #
# This file may be used for bona fide research purposes within the           #
# scientific community so long as proper attribution is given to the journal # 
# article from which it was obtained.                                        #
#                                                                            #
##############################################################################
data_global
_audit_creation_method     'form.cif (version 2.0)'
_journal_data_validation_number     ?
_journal_date_recd_electronic     2011-10-18
_journal_date_accepted     2011-10-19
_journal_name_full     'Acta Crystallographica, Section E'
_journal_year     2011
_journal_volume     67
_journal_issue     11
_journal_page_first     o3060
_journal_page_last     o3060
_journal_paper_category     QO
_journal_coeditor_code     TK5002
_publ_contact_author_name     'Professor Fun, Hoong-Kun'
_publ_contact_author_address
;
X-ray Crystallography Unit
School of Physics
Universiti Sains Malaysia
11800 USM, Penang
Malaysia
;
_publ_contact_author_email     hkfun@usm.my
_publ_contact_author_fax     '604 6579150'
_publ_contact_author_phone     '604 6533652'
_publ_section_title
;\
Ethyl
2-(4-bromophenyl)-1-[3-(1<i>H</i>-imidazol-1-yl)propyl]-1<i>H</i>-\
benzimidazole-5-carboxylate monohydrate
;
loop_
    _publ_author_name
    _publ_author_footnote
    _publ_author_address
    'Yeong Keng Yoon' ?
;
Institute for Research in Molecular Medicine
Universiti Sains Malaysia
11800 USM, Penang
Malaysia
;
    'Mohamed Ashraf Ali' ?
;
Institute for Research in Molecular Medicine
Universiti Sains Malaysia
11800 USM, Penang
Malaysia
;
    'Tan Soo Choon' ?
;
Institute for Research in Molecular Medicine
Universiti Sains Malaysia
11800 USM, Penang
Malaysia
;
    'Madhukar Hemamalini' ?
;
X-ray Crystallography Unit
School of Physics
Universiti Sains Malaysia
11800 USM, Penang
Malaysia
;
    'Hoong-Kun Fun'
;
Thomson Reuters ResearcherID: A-3561-2009.
;
;
X-ray Crystallography Unit
School of Physics
Universiti Sains Malaysia
11800 USM, Penang
Malaysia
;
data_I
_audit_creation_method     SHELXL97
_chemical_name_systematic
;
Ethyl 2-(4-bromophenyl)-1-[3-(1<i>H</i>-imidazol-1-yl)propyl]-
1<i>H</i>-benzimidazole-5-carboxylate monohydrate
;
_chemical_name_common     ?
_chemical_formula_moiety     'C22 H21 Br N4 O2, H2 O'
_chemical_formula_sum     'C22 H23 Br N4 O3'
_chemical_formula_iupac     'C22 H21 Br N4 O2 , H2 O'
_chemical_formula_weight     471.35
_chemical_melting_point     ?
_symmetry_cell_setting     monoclinic
_symmetry_space_group_name_H-M     'P 21/n'
_symmetry_space_group_name_Hall     '-P 2yn'
loop_
    _symmetry_equiv_pos_as_xyz
    'x, y, z'
    '-x+1/2, y+1/2, -z+1/2'
    '-x, -y, -z'
    'x-1/2, -y-1/2, z-1/2'
_cell_length_a     9.18540(10)
_cell_length_b     16.7389(2)
_cell_length_c     13.7379(2)
_cell_angle_alpha     90.00
_cell_angle_beta     98.2830(10)
_cell_angle_gamma     90.00
_cell_volume     2090.22(5)
_cell_formula_units_Z     4
_cell_measurement_reflns_used     9939
_cell_measurement_theta_min     2.51
_cell_measurement_theta_max     31.25
_cell_measurement_temperature     100.0(10)
_exptl_crystal_description     block
_exptl_crystal_colour     yellow
_exptl_crystal_size_max     0.47
_exptl_crystal_size_mid     0.42
_exptl_crystal_size_min     0.41
_exptl_crystal_density_diffrn     1.498
_exptl_crystal_density_meas     ?
_exptl_crystal_density_method     'not measured'
_exptl_crystal_F_000     968
_exptl_absorpt_coefficient_mu     1.999
_exptl_absorpt_correction_type     multi-scan
_exptl_absorpt_process_details     '(SADABS; Bruker, 2009)'
_exptl_absorpt_correction_T_min     0.4522
_exptl_absorpt_correction_T_max     0.4939
_exptl_special_details
;
The crystal was placed in the cold stream of an Oxford Cryosystems Cobra
open-flow nitrogen cryostat (Cosier & Glazer, 1986) operating at
100.0(1) K.
;
_diffrn_ambient_temperature     100.0(10)
_diffrn_radiation_type     MoK\a
_diffrn_radiation_wavelength     0.71073
_diffrn_radiation_source     'fine-focus sealed tube'
_diffrn_radiation_monochromator     graphite
_diffrn_measurement_device_type     'Bruker SMART APEXII CCD area-detector'
_diffrn_measurement_method     '\f and \w'
_diffrn_detector_area_resol_mean     .
_diffrn_reflns_number     28847
_diffrn_reflns_av_R_equivalents     0.0321
_diffrn_reflns_av_sigmaI/netI     0.0446
_diffrn_reflns_theta_min     1.93
_diffrn_reflns_theta_max     32.40
_diffrn_reflns_theta_full     32.40
_diffrn_measured_fraction_theta_max     0.996
_diffrn_measured_fraction_theta_full     0.996
_diffrn_reflns_limit_h_min     -13
_diffrn_reflns_limit_h_max     13
_diffrn_reflns_limit_k_min     -25
_diffrn_reflns_limit_k_max     17
_diffrn_reflns_limit_l_min     -20
_diffrn_reflns_limit_l_max     19
_diffrn_standards_number     0
_diffrn_standards_interval_count     .
_diffrn_standards_interval_time     .
_diffrn_standards_decay_%     ?
_refine_special_details
;
 Refinement of F^2^ against ALL reflections.  The weighted R-factor wR and
 goodness of fit S are based on F^2^, conventional R-factors R are based
 on F, with F set to zero for negative F^2^. The threshold expression of
 F^2^ > 2\s(F^2^) is used only for calculating R-factors(gt) etc. and is
 not relevant to the choice of reflections for refinement.  R-factors based
 on F^2^ are statistically about twice as large as those based on F, and R-
 factors based on ALL data will be even larger.
;
_reflns_number_total     7482
_reflns_number_gt     5514
_reflns_threshold_expression     I>2\s(I)
_refine_ls_structure_factor_coef     Fsqd
_refine_ls_matrix_type     full
_refine_ls_R_factor_all     0.0612
_refine_ls_R_factor_gt     0.0369
_refine_ls_wR_factor_gt     0.0776
_refine_ls_wR_factor_ref     0.0849
_refine_ls_goodness_of_fit_ref     1.025
_refine_ls_restrained_S_all     1.025
_refine_ls_number_reflns     7482
_refine_ls_number_parameters     280
_refine_ls_number_restraints     0
_refine_ls_hydrogen_treatment     mixed
_refine_ls_weighting_scheme     calc
_refine_ls_weighting_details
       'calc w = 1/[\s^2^(Fo^2^)+(0.0386P)^2^+0.5180P] where P=(Fo^2^+2Fc^2^)/3'
_atom_sites_solution_hydrogens     geom
_atom_sites_solution_primary     direct
_atom_sites_solution_secondary     difmap
_refine_ls_shift/su_max     0.001
_refine_ls_shift/su_mean     0.001
_refine_diff_density_max     0.633
_refine_diff_density_min     -0.336
_refine_ls_extinction_method     none
_refine_ls_extinction_coef     ?
loop_
    _atom_type_symbol
    _atom_type_description
    _atom_type_scat_dispersion_real
    _atom_type_scat_dispersion_imag
    _atom_type_scat_source
    'C' 'C' 0.0033 0.0016
                         'International Tables Vol C Tables 4.2.6.8 and 6.1.1.4'
    'H' 'H' 0.0000 0.0000
                         'International Tables Vol C Tables 4.2.6.8 and 6.1.1.4'
    'N' 'N' 0.0061 0.0033
                         'International Tables Vol C Tables 4.2.6.8 and 6.1.1.4'
    'O' 'O' 0.0106 0.0060
                         'International Tables Vol C Tables 4.2.6.8 and 6.1.1.4'
    'Br' 'Br' -0.2901 2.4595
                         'International Tables Vol C Tables 4.2.6.8 and 6.1.1.4'
_computing_data_collection     'APEX2 (Bruker, 2009)'
_computing_cell_refinement     'SAINT (Bruker, 2009)'
_computing_data_reduction     'SAINT (Bruker, 2009)'
_computing_structure_solution     'SHELXTL (Sheldrick, 2008)'
_computing_structure_refinement     'SHELXTL (Sheldrick, 2008)'
_computing_molecular_graphics     'SHELXTL (Sheldrick, 2008)'
_computing_publication_material
;
SHELXTL (Sheldrick, 2008) and PLATON (Spek, 2009)
;
loop_
    _atom_site_type_symbol
    _atom_site_label
    _atom_site_fract_x
    _atom_site_fract_y
    _atom_site_fract_z
    _atom_site_U_iso_or_equiv
    _atom_site_adp_type
    _atom_site_calc_flag
    _atom_site_refinement_flags
    _atom_site_occupancy
    _atom_site_symmetry_multiplicity
    _atom_site_disorder_assembly
    _atom_site_disorder_group
    Br Br1 0.123446(18) 0.050021(9) 0.931417(13) 0.02720(6) Uani d . 1 1 . .
    O O1 0.40323(12) 0.80153(6) 0.87745(9) 0.0247(2) Uani d . 1 1 . .
    O O2 0.17930(13) 0.76409(7) 0.90802(9) 0.0260(2) Uani d . 1 1 . .
    N N1 0.23105(14) 0.45313(7) 0.89922(10) 0.0199(3) Uani d . 1 1 . .
    N N2 0.46106(14) 0.42561(7) 0.87069(9) 0.0174(2) Uani d . 1 1 . .
    N N3 0.71289(14) 0.23427(8) 0.76584(10) 0.0216(3) Uani d . 1 1 . .
    N N4 0.61875(16) 0.11193(8) 0.75103(11) 0.0265(3) Uani d . 1 1 . .
    C C1 0.18138(17) 0.29413(9) 0.95735(11) 0.0207(3) Uani d . 1 1 . .
    H H1A 0.1411 0.3363 0.9913 0.025 Uiso calc R 1 1 . .
    C C2 0.13384(17) 0.21676(9) 0.96832(12) 0.0209(3) Uani d . 1 1 . .
    H H2A 0.0622 0.2056 1.0099 0.025 Uiso calc R 1 1 . .
    C C3 0.19242(17) 0.15558(9) 0.91768(11) 0.0197(3) Uani d . 1 1 . .
    C C4 0.29838(17) 0.17037(9) 0.85769(12) 0.0212(3) Uani d . 1 1 . .
    H H4A 0.3385 0.1279 0.8242 0.025 Uiso calc R 1 1 . .
    C C5 0.34509(17) 0.24861(9) 0.84737(11) 0.0201(3) Uani d . 1 1 . .
    H H5A 0.4170 0.2595 0.8059 0.024 Uiso calc R 1 1 . .
    C C6 0.28788(16) 0.31134(8) 0.89703(11) 0.0174(3) Uani d . 1 1 . .
    C C7 0.32652(16) 0.39632(9) 0.88789(11) 0.0181(3) Uani d . 1 1 . .
    C C8 0.44933(16) 0.50829(8) 0.87200(11) 0.0175(3) Uani d . 1 1 . .
    C C9 0.54989(17) 0.56882(9) 0.86054(12) 0.0207(3) Uani d . 1 1 . .
    H H9A 0.6473 0.5574 0.8490 0.025 Uiso calc R 1 1 . .
    C C10 0.50014(17) 0.64649(9) 0.86687(11) 0.0204(3) Uani d . 1 1 . .
    H H10A 0.5648 0.6895 0.8589 0.025 Uiso calc R 1 1 . .
    C C11 0.35573(17) 0.66335(8) 0.88480(11) 0.0188(3) Uani d . 1 1 . .
    C C12 0.25683(17) 0.60237(9) 0.89609(11) 0.0201(3) Uani d . 1 1 . .
    H H12A 0.1595 0.6137 0.9078 0.024 Uiso calc R 1 1 . .
    C C13 0.30541(16) 0.52409(9) 0.88960(11) 0.0186(3) Uani d . 1 1 . .
    C C14 0.30222(17) 0.74678(9) 0.89169(11) 0.0209(3) Uani d . 1 1 . .
    C C15 0.35706(19) 0.88442(9) 0.88439(14) 0.0271(4) Uani d . 1 1 . .
    H H15A 0.3201 0.8936 0.9477 0.033 Uiso calc R 1 1 . .
    H H15B 0.2771 0.8970 0.8302 0.033 Uiso calc R 1 1 . .
    C C16 0.4876(2) 0.93640(10) 0.87762(16) 0.0345(4) Uani d . 1 1 . .
    H H16A 0.4609 0.9924 0.8859 0.052 Uiso calc R 1 1 . .
    H H16B 0.5196 0.9293 0.8131 0.052 Uiso calc R 1 1 . .
    H H16C 0.5679 0.9215 0.9294 0.052 Uiso calc R 1 1 . .
    C C17 0.59623(16) 0.38267(9) 0.85909(11) 0.0186(3) Uani d . 1 1 . .
    H H17A 0.5934 0.3290 0.8891 0.022 Uiso calc R 1 1 . .
    H H17B 0.6814 0.4118 0.8948 0.022 Uiso calc R 1 1 . .
    C C18 0.61756(17) 0.37351(9) 0.75149(12) 0.0209(3) Uani d . 1 1 . .
    H H18A 0.5262 0.3523 0.7132 0.025 Uiso calc R 1 1 . .
    H H18B 0.6376 0.4265 0.7242 0.025 Uiso calc R 1 1 . .
    C C19 0.74492(18) 0.31714(9) 0.74141(13) 0.0241(3) Uani d . 1 1 . .
    H H19A 0.7669 0.3193 0.6730 0.029 Uiso calc R 1 1 . .
    H H19B 0.8335 0.3354 0.7854 0.029 Uiso calc R 1 1 . .
    C C20 0.62362(17) 0.18286(9) 0.70936(12) 0.0223(3) Uani d . 1 1 . .
    H H20A 0.5706 0.1962 0.6469 0.027 Uiso calc R 1 1 . .
    C C21 0.7101(2) 0.11857(11) 0.83933(14) 0.0318(4) Uani d . 1 1 . .
    H H21A 0.7297 0.0769 0.8864 0.038 Uiso calc R 1 1 . .
    C C22 0.76797(19) 0.19311(11) 0.84941(13) 0.0310(4) Uani d . 1 1 . .
    H H22A 0.8338 0.2130 0.9037 0.037 Uiso calc R 1 1 . .
    O O1W 0.41413(16) 0.03202(9) 0.36883(13) 0.0409(4) Uani d . 1 1 . .
    H H2W1 0.406(4) -0.015(2) 0.334(2) 0.092(10) Uiso d . 1 1 . .
    H H1W1 0.496(3) 0.0391(14) 0.3976(19) 0.052(8) Uiso d . 1 1 . .
loop_
    _atom_site_aniso_label
    _atom_site_aniso_U_11
    _atom_site_aniso_U_22
    _atom_site_aniso_U_33
    _atom_site_aniso_U_12
    _atom_site_aniso_U_13
    _atom_site_aniso_U_23
    Br1 0.02447(9) 0.01647(7) 0.04180(11) -0.00321(6) 0.00871(7) 0.00484(6)
    O1 0.0236(6) 0.0141(5) 0.0369(7) -0.0002(4) 0.0064(5) 0.0000(4)
    O2 0.0224(6) 0.0207(5) 0.0355(7) 0.0011(4) 0.0059(5) -0.0032(5)
    N1 0.0168(6) 0.0168(6) 0.0267(7) -0.0011(5) 0.0054(5) 0.0010(5)
    N2 0.0152(6) 0.0147(5) 0.0232(6) -0.0008(4) 0.0056(5) 0.0004(5)
    N3 0.0179(6) 0.0207(6) 0.0270(7) 0.0007(5) 0.0065(5) -0.0022(5)
    N4 0.0254(7) 0.0227(7) 0.0324(8) 0.0012(5) 0.0077(6) 0.0011(6)
    C1 0.0190(7) 0.0200(7) 0.0239(8) -0.0014(6) 0.0056(6) -0.0009(6)
    C2 0.0179(7) 0.0215(7) 0.0239(8) -0.0016(6) 0.0054(6) 0.0029(6)
    C3 0.0187(7) 0.0157(6) 0.0245(8) -0.0022(5) 0.0025(6) 0.0041(6)
    C4 0.0213(8) 0.0178(7) 0.0250(8) 0.0001(6) 0.0051(6) 0.0002(6)
    C5 0.0190(7) 0.0193(7) 0.0232(8) -0.0012(5) 0.0070(6) 0.0010(6)
    C6 0.0158(7) 0.0170(6) 0.0197(7) -0.0021(5) 0.0032(5) 0.0013(5)
    C7 0.0178(7) 0.0172(6) 0.0198(7) -0.0014(5) 0.0039(5) 0.0003(5)
    C8 0.0180(7) 0.0149(6) 0.0199(7) -0.0001(5) 0.0039(5) -0.0004(5)
    C9 0.0176(7) 0.0197(7) 0.0255(8) -0.0019(5) 0.0056(6) 0.0000(6)
    C10 0.0205(7) 0.0174(6) 0.0237(8) -0.0035(6) 0.0042(6) 0.0011(6)
    C11 0.0199(7) 0.0164(6) 0.0199(7) -0.0001(5) 0.0023(6) -0.0006(5)
    C12 0.0169(7) 0.0196(7) 0.0238(8) 0.0003(5) 0.0031(6) 0.0003(6)
    C13 0.0166(7) 0.0172(6) 0.0221(7) -0.0019(5) 0.0035(6) 0.0008(5)
    C14 0.0214(8) 0.0186(7) 0.0221(8) -0.0010(6) 0.0007(6) -0.0014(6)
    C15 0.0292(9) 0.0142(7) 0.0384(10) 0.0025(6) 0.0062(7) -0.0004(6)
    C16 0.0313(10) 0.0184(8) 0.0557(12) -0.0001(6) 0.0127(9) -0.0008(7)
    C17 0.0162(7) 0.0175(6) 0.0229(7) 0.0004(5) 0.0055(6) 0.0002(5)
    C18 0.0208(7) 0.0183(7) 0.0250(8) -0.0012(6) 0.0079(6) -0.0007(6)
    C19 0.0208(8) 0.0213(7) 0.0325(9) -0.0039(6) 0.0113(6) -0.0039(6)
    C20 0.0211(8) 0.0215(7) 0.0250(8) -0.0002(6) 0.0063(6) -0.0018(6)
    C21 0.0301(9) 0.0293(9) 0.0351(10) 0.0053(7) 0.0013(8) 0.0065(7)
    C22 0.0259(9) 0.0338(9) 0.0313(9) 0.0032(7) -0.0027(7) 0.0001(7)
    O1W 0.0218(7) 0.0354(8) 0.0648(10) 0.0047(6) 0.0035(7) -0.0090(7)
_geom_special_details
;
 All s.u.'s (except the s.u. in the dihedral angle between two l.s. planes)
 are estimated using the full covariance matrix.  The cell s.u.'s are taken
 into account individually in the estimation of s.u.'s in distances, angles
 and torsion angles; correlations between s.u.'s in cell parameters are only
 used when they are defined by crystal symmetry.  An approximate (isotropic)
 treatment of cell s.u.'s is used for estimating s.u.'s involving l.s. planes.
;
loop_
    _geom_bond_atom_site_label_1
    _geom_bond_atom_site_label_2
    _geom_bond_site_symmetry_2
    _geom_bond_distance
    _geom_bond_publ_flag
    Br1 C3 . 1.8957(14) ?
    O1 C14 . 1.3384(19) ?
    O1 C15 . 1.4579(18) ?
    O2 C14 . 1.2174(19) ?
    N1 C7 . 1.3179(19) ?
    N1 C13 . 1.3860(18) ?
    N2 C7 . 1.3811(19) ?
    N2 C8 . 1.3884(18) ?
    N2 C17 . 1.4630(19) ?
    N3 C20 . 1.353(2) ?
    N3 C22 . 1.372(2) ?
    N3 C19 . 1.4668(19) ?
    N4 C20 . 1.322(2) ?
    N4 C21 . 1.376(2) ?
    C1 C2 . 1.382(2) ?
    C1 C6 . 1.400(2) ?
    C1 H1A . 0.9500 ?
    C2 C3 . 1.389(2) ?
    C2 H2A . 0.9500 ?
    C3 C4 . 1.385(2) ?
    C4 C5 . 1.392(2) ?
    C4 H4A . 0.9500 ?
    C5 C6 . 1.396(2) ?
    C5 H5A . 0.9500 ?
    C6 C7 . 1.476(2) ?
    C8 C9 . 1.395(2) ?
    C8 C13 . 1.403(2) ?
    C9 C10 . 1.385(2) ?
    C9 H9A . 0.9500 ?
    C10 C11 . 1.412(2) ?
    C10 H10A . 0.9500 ?
    C11 C12 . 1.390(2) ?
    C11 C14 . 1.488(2) ?
    C12 C13 . 1.391(2) ?
    C12 H12A . 0.9500 ?
    C15 C16 . 1.495(2) ?
    C15 H15A . 0.9900 ?
    C15 H15B . 0.9900 ?
    C16 H16A . 0.9800 ?
    C16 H16B . 0.9800 ?
    C16 H16C . 0.9800 ?
    C17 C18 . 1.527(2) ?
    C17 H17A . 0.9900 ?
    C17 H17B . 0.9900 ?
    C18 C19 . 1.525(2) ?
    C18 H18A . 0.9900 ?
    C18 H18B . 0.9900 ?
    C19 H19A . 0.9900 ?
    C19 H19B . 0.9900 ?
    C20 H20A . 0.9500 ?
    C21 C22 . 1.355(3) ?
    C21 H21A . 0.9500 ?
    C22 H22A . 0.9500 ?
    O1W H2W1 . 0.92(3) ?
    O1W H1W1 . 0.80(3) ?
loop_
    _geom_angle_atom_site_label_1
    _geom_angle_atom_site_label_2
    _geom_angle_atom_site_label_3
    _geom_angle_site_symmetry_1
    _geom_angle_site_symmetry_3
    _geom_angle
    _geom_angle_publ_flag
    C14 O1 C15 . . 115.33(12) ?
    C7 N1 C13 . . 105.17(13) ?
    C7 N2 C8 . . 106.18(12) ?
    C7 N2 C17 . . 129.68(12) ?
    C8 N2 C17 . . 124.04(12) ?
    C20 N3 C22 . . 106.29(14) ?
    C20 N3 C19 . . 126.52(14) ?
    C22 N3 C19 . . 127.19(14) ?
    C20 N4 C21 . . 104.76(14) ?
    C2 C1 C6 . . 121.07(15) ?
    C2 C1 H1A . . 119.5 ?
    C6 C1 H1A . . 119.5 ?
    C1 C2 C3 . . 119.01(15) ?
    C1 C2 H2A . . 120.5 ?
    C3 C2 H2A . . 120.5 ?
    C4 C3 C2 . . 121.48(14) ?
    C4 C3 Br1 . . 119.95(12) ?
    C2 C3 Br1 . . 118.56(12) ?
    C3 C4 C5 . . 118.83(14) ?
    C3 C4 H4A . . 120.6 ?
    C5 C4 H4A . . 120.6 ?
    C4 C5 C6 . . 120.99(14) ?
    C4 C5 H5A . . 119.5 ?
    C6 C5 H5A . . 119.5 ?
    C5 C6 C1 . . 118.62(13) ?
    C5 C6 C7 . . 124.85(14) ?
    C1 C6 C7 . . 116.47(13) ?
    N1 C7 N2 . . 113.02(13) ?
    N1 C7 C6 . . 120.87(13) ?
    N2 C7 C6 . . 126.07(13) ?
    N2 C8 C9 . . 131.96(14) ?
    N2 C8 C13 . . 105.48(12) ?
    C9 C8 C13 . . 122.55(13) ?
    C10 C9 C8 . . 116.42(14) ?
    C10 C9 H9A . . 121.8 ?
    C8 C9 H9A . . 121.8 ?
    C9 C10 C11 . . 121.69(14) ?
    C9 C10 H10A . . 119.2 ?
    C11 C10 H10A . . 119.2 ?
    C12 C11 C10 . . 121.21(14) ?
    C12 C11 C14 . . 117.06(14) ?
    C10 C11 C14 . . 121.73(13) ?
    C11 C12 C13 . . 117.63(14) ?
    C11 C12 H12A . . 121.2 ?
    C13 C12 H12A . . 121.2 ?
    N1 C13 C12 . . 129.35(14) ?
    N1 C13 C8 . . 110.14(13) ?
    C12 C13 C8 . . 120.50(14) ?
    O2 C14 O1 . . 123.01(14) ?
    O2 C14 C11 . . 123.97(14) ?
    O1 C14 C11 . . 113.02(13) ?
    O1 C15 C16 . . 107.83(14) ?
    O1 C15 H15A . . 110.1 ?
    C16 C15 H15A . . 110.1 ?
    O1 C15 H15B . . 110.1 ?
    C16 C15 H15B . . 110.1 ?
    H15A C15 H15B . . 108.5 ?
    C15 C16 H16A . . 109.5 ?
    C15 C16 H16B . . 109.5 ?
    H16A C16 H16B . . 109.5 ?
    C15 C16 H16C . . 109.5 ?
    H16A C16 H16C . . 109.5 ?
    H16B C16 H16C . . 109.5 ?
    N2 C17 C18 . . 112.59(12) ?
    N2 C17 H17A . . 109.1 ?
    C18 C17 H17A . . 109.1 ?
    N2 C17 H17B . . 109.1 ?
    C18 C17 H17B . . 109.1 ?
    H17A C17 H17B . . 107.8 ?
    C19 C18 C17 . . 110.93(13) ?
    C19 C18 H18A . . 109.5 ?
    C17 C18 H18A . . 109.5 ?
    C19 C18 H18B . . 109.5 ?
    C17 C18 H18B . . 109.5 ?
    H18A C18 H18B . . 108.0 ?
    N3 C19 C18 . . 112.50(13) ?
    N3 C19 H19A . . 109.1 ?
    C18 C19 H19A . . 109.1 ?
    N3 C19 H19B . . 109.1 ?
    C18 C19 H19B . . 109.1 ?
    H19A C19 H19B . . 107.8 ?
    N4 C20 N3 . . 112.23(15) ?
    N4 C20 H20A . . 123.9 ?
    N3 C20 H20A . . 123.9 ?
    C22 C21 N4 . . 110.16(15) ?
    C22 C21 H21A . . 124.9 ?
    N4 C21 H21A . . 124.9 ?
    C21 C22 N3 . . 106.55(15) ?
    C21 C22 H22A . . 126.7 ?
    N3 C22 H22A . . 126.7 ?
    H2W1 O1W H1W1 . . 113(3) ?
loop_
    _geom_torsion_atom_site_label_1
    _geom_torsion_atom_site_label_2
    _geom_torsion_atom_site_label_3
    _geom_torsion_atom_site_label_4
    _geom_torsion_site_symmetry_1
    _geom_torsion_site_symmetry_2
    _geom_torsion_site_symmetry_3
    _geom_torsion_site_symmetry_4
    _geom_torsion
    _geom_torsion_publ_flag
    C6 C1 C2 C3 . . . . -0.6(2) ?
    C1 C2 C3 C4 . . . . 0.8(2) ?
    C1 C2 C3 Br1 . . . . -178.80(11) ?
    C2 C3 C4 C5 . . . . -0.9(2) ?
    Br1 C3 C4 C5 . . . . 178.77(11) ?
    C3 C4 C5 C6 . . . . 0.6(2) ?
    C4 C5 C6 C1 . . . . -0.4(2) ?
    C4 C5 C6 C7 . . . . -177.66(14) ?
    C2 C1 C6 C5 . . . . 0.3(2) ?
    C2 C1 C6 C7 . . . . 177.85(13) ?
    C13 N1 C7 N2 . . . . -0.29(17) ?
    C13 N1 C7 C6 . . . . 177.75(13) ?
    C8 N2 C7 N1 . . . . 0.43(17) ?
    C17 N2 C7 N1 . . . . 176.78(14) ?
    C8 N2 C7 C6 . . . . -177.48(14) ?
    C17 N2 C7 C6 . . . . -1.1(2) ?
    C5 C6 C7 N1 . . . . 150.20(15) ?
    C1 C6 C7 N1 . . . . -27.1(2) ?
    C5 C6 C7 N2 . . . . -32.0(2) ?
    C1 C6 C7 N2 . . . . 150.63(15) ?
    C7 N2 C8 C9 . . . . 178.93(16) ?
    C17 N2 C8 C9 . . . . 2.3(2) ?
    C7 N2 C8 C13 . . . . -0.38(15) ?
    C17 N2 C8 C13 . . . . -176.99(13) ?
    N2 C8 C9 C10 . . . . -179.58(15) ?
    C13 C8 C9 C10 . . . . -0.4(2) ?
    C8 C9 C10 C11 . . . . 0.5(2) ?
    C9 C10 C11 C12 . . . . -0.5(2) ?
    C9 C10 C11 C14 . . . . 179.95(14) ?
    C10 C11 C12 C13 . . . . 0.3(2) ?
    C14 C11 C12 C13 . . . . 179.87(13) ?
    C7 N1 C13 C12 . . . . -179.26(15) ?
    C7 N1 C13 C8 . . . . 0.03(17) ?
    C11 C12 C13 N1 . . . . 179.06(15) ?
    C11 C12 C13 C8 . . . . -0.2(2) ?
    N2 C8 C13 N1 . . . . 0.23(16) ?
    C9 C8 C13 N1 . . . . -179.16(14) ?
    N2 C8 C13 C12 . . . . 179.59(13) ?
    C9 C8 C13 C12 . . . . 0.2(2) ?
    C15 O1 C14 O2 . . . . 1.0(2) ?
    C15 O1 C14 C11 . . . . -179.41(13) ?
    C12 C11 C14 O2 . . . . 1.2(2) ?
    C10 C11 C14 O2 . . . . -179.21(15) ?
    C12 C11 C14 O1 . . . . -178.39(13) ?
    C10 C11 C14 O1 . . . . 1.2(2) ?
    C14 O1 C15 C16 . . . . 173.90(14) ?
    C7 N2 C17 C18 . . . . 100.34(17) ?
    C8 N2 C17 C18 . . . . -83.90(17) ?
    N2 C17 C18 C19 . . . . -170.67(12) ?
    C20 N3 C19 C18 . . . . 75.0(2) ?
    C22 N3 C19 C18 . . . . -105.67(18) ?
    C17 C18 C19 N3 . . . . 68.15(17) ?
    C21 N4 C20 N3 . . . . 0.10(19) ?
    C22 N3 C20 N4 . . . . -0.28(19) ?
    C19 N3 C20 N4 . . . . 179.12(14) ?
    C20 N4 C21 C22 . . . . 0.1(2) ?
    N4 C21 C22 N3 . . . . -0.3(2) ?
    C20 N3 C22 C21 . . . . 0.35(19) ?
    C19 N3 C22 C21 . . . . -179.05(15) ?
loop_
    _geom_hbond_atom_site_label_D
    _geom_hbond_atom_site_label_H
    _geom_hbond_atom_site_label_A
    _geom_hbond_site_symmetry_A
    _geom_hbond_distance_DH
    _geom_hbond_distance_HA
    _geom_hbond_distance_DA
    _geom_hbond_angle_DHA
    _geom_hbond_publ_flag
    O1W H2W1 N4 3_656 0.92(3) 1.99(3) 2.910(2) 175(3) yes
    O1W H1W1 N1 4_665 0.81(3) 2.16(3) 2.891(2) 151(2) yes
    C17 H17B O1W 4_666 0.9900 2.4100 3.236(2) 141.00 yes
    C19 H19B O1W 4_666 0.9900 2.5600 3.327(2) 135.00 yes
    C20 H20A O2 2_546 0.9500 2.5800 3.301(2) 133.00 yes
