# Supplementary material for: Ethyl 2-(4-bromophenyl)-1-[3-(1H-imidazol-1-yl)prop­yl]-1H-benzimidazole-5-carboxyl­ate monohydrate
Source: Acta Crystallogr Sect E Struct Rep Online. 2011 Oct 29;67(Pt 11):o3060. doi: 10.1107/S160053681104342X (PMC3247451; doi:10.1107/S160053681104342X)
Supplement: Supplementary file 2 [file e-67-o3060-Isup2.hkl]

#
# h,k,l, Fc-squared, Fo-squared, sigma(Fo-squared) and status flag
#
data_I
_shelx_title ' 5ii6 in P2(1)/n (100K)'
_shelx_refln_list_code          4
_shelx_F_calc_maximum      495.60
_exptl_crystal_F_000       968.00
_reflns_d_resolution_high  0.6632
 
loop_
 _symmetry_equiv_pos_as_xyz
 'x, y, z'
 '-x+1/2, y+1/2, -z+1/2'
 '-x, -y, -z'
 'x-1/2, -y-1/2, z-1/2'
 
_cell_length_a     9.1854
_cell_length_b    16.7389
_cell_length_c    13.7379
_cell_angle_alpha  90.000
_cell_angle_beta   98.283
_cell_angle_gamma  90.000
 
_shelx_F_squared_multiplier     1.000
 
loop_
 _refln_index_h
 _refln_index_k
 _refln_index_l
 _refln_F_squared_calc
 _refln_F_squared_meas
 _refln_F_squared_sigma
 _refln_observed_status
   2   0   0    15998.94    16461.21    241.40 o
   4   0   0    10919.49    10960.60    137.02 o
   6   0   0        3.05       -1.38      7.14 o
   8   0   0     2716.13     2696.08     49.55 o
  10   0   0      247.38      235.16     40.85 o
  12   0   0     1187.35     1122.13     78.59 o
   1   1   0    13540.96    13819.49    201.07 o
   2   1   0    20127.96    20495.67    259.76 o
   3   1   0     3319.94     3370.56     44.46 o
   4   1   0        2.32        3.90      2.99 o
   5   1   0     1450.45     1191.39     15.64 o
   6   1   0     3036.70     3053.81     35.94 o
   7   1   0     1420.71     1402.08     21.52 o
   8   1   0      564.53      510.26     15.95 o
   9   1   0      187.83      190.37     13.98 o
  10   1   0      846.70      812.58     30.26 o
  11   1   0      533.44      532.85     37.43 o
  12   1   0       42.68       68.98     34.38 o
  13   1   0      637.03      796.90     67.90 o
   0   2   0      118.04      122.57      8.98 o
   1   2   0      558.56      586.74      7.22 o
   2   2   0    17493.62    18079.59    167.59 o
   3   2   0     1325.90     1282.43     17.09 o
   4   2   0     1884.09     1752.02     39.77 o
   5   2   0     1439.02     1497.95     20.06 o
   6   2   0      809.04      849.18     16.45 o
   7   2   0     2122.00     1987.84     29.65 o
   8   2   0     1630.31     1558.55     32.07 o
   9   2   0      114.81      139.61     16.83 o
  10   2   0       88.16       86.19     17.60 o
  11   2   0       73.88       41.15     24.79 o
  12   2   0      342.28      412.68     37.63 o
  13   2   0        5.04      -45.94     88.47 o
   1   3   0     1100.23     1148.28     12.15 o
   2   3   0    12702.60    13438.86    125.50 o
   3   3   0     3563.50     3496.17     30.72 o
   4   3   0     1704.75     1893.66     35.29 o
   5   3   0     1970.34     1939.78     23.50 o
   6   3   0     5544.72     5357.99     72.83 o
   7   3   0      367.53      380.66     19.45 o
   8   3   0      128.14      133.23     12.39 o
   9   3   0       30.07       28.85     15.45 o
  10   3   0     1521.58     1579.51     45.20 o
  11   3   0      184.49      223.26     22.69 o
  12   3   0        0.54      -26.41     28.01 o
  13   3   0      623.00      712.41     64.85 o
   0   4   0      210.03      235.05      7.19 o
   1   4   0     6609.68     6944.91     70.96 o
   2   4   0      214.27      219.32      4.04 o
   3   4   0     7187.40     7034.03     62.51 o
   4   4   0      255.87      221.86      5.58 o
   5   4   0     3628.53     3535.23     32.67 o
   6   4   0        0.00       -0.89      6.01 o
   7   4   0     4199.68     4164.95     51.94 o
   8   4   0      268.15      254.02     14.46 o
   9   4   0       13.33       23.65     14.67 o
  10   4   0        0.78      -16.48     16.48 o
  11   4   0      671.96      670.33     34.32 o
  12   4   0       86.49       81.81     33.06 o
  13   4   0       41.12       90.89    102.87 o
   1   5   0      620.98      657.35      8.88 o
   2   5   0     1066.61      938.04     10.17 o
   3   5   0      296.06      353.09      6.70 o
   4   5   0     1138.10     1217.71     13.78 o
   5   5   0      970.88      949.74     12.90 o
   6   5   0     1372.30     1287.86     19.51 o
   7   5   0       85.05       88.01      9.74 o
   8   5   0      544.96      506.33     23.35 o
   9   5   0        0.19        3.27     14.04 o
  10   5   0     1996.93     1984.74     46.89 o
  11   5   0      315.10      343.71     24.74 o
  12   5   0        5.08      -26.63     26.63 o
  13   5   0       18.76       79.64     36.51 o
   0   6   0     3041.58     3188.07     48.19 o
   1   6   0      734.98      676.68      8.83 o
   2   6   0        1.12       -2.49      2.49 o
   3   6   0     5931.18     5991.48     50.43 o
   4   6   0      551.37      559.00      8.25 o
   5   6   0     5361.45     5590.48     51.61 o
   6   6   0      213.25      220.19      8.81 o
   7   6   0     1162.86     1126.54     22.67 o
   8   6   0       70.28       61.63     13.31 o
   9   6   0      819.55      783.79     30.18 o
  10   6   0       52.89       58.35     20.32 o
  11   6   0      215.03      232.14     41.77 o
  12   6   0       32.21       43.62     22.08 o
  13   6   0      310.41      361.49     38.86 o
   1   7   0      465.71      414.49      8.00 o
   2   7   0     5674.41     5979.80     53.56 o
   3   7   0     1928.72     1923.39     18.03 o
   4   7   0       70.59       76.36      4.49 o
   5   7   0     1367.72     1284.03     14.89 o
   6   7   0     3415.54     3420.00     46.03 o
   7   7   0      328.68      350.25     14.13 o
   8   7   0     1103.80     1053.15     31.52 o
   9   7   0       35.96       68.07     16.48 o
  10   7   0      176.95      177.39     25.76 o
  11   7   0      647.99      609.78     30.78 o
  12   7   0        5.29        0.08     23.98 o
  13   7   0      133.46       86.79     33.81 o
   0   8   0     6121.80     6333.31     78.72 o
   1   8   0    13980.44    15018.72    120.45 o
   2   8   0      379.39      375.72     11.43 o
   3   8   0     2597.76     2606.53     22.15 o
   4   8   0      632.40      554.86      9.15 o
   5   8   0     1408.89     1317.11     16.74 o
   6   8   0      796.88      782.21     15.53 o
   7   8   0       81.63       81.64      9.38 o
   8   8   0     2134.36     2024.71     44.06 o
   9   8   0       64.76       88.30     17.08 o
  10   8   0       22.39       48.16     24.49 o
  11   8   0      417.27      374.98     32.55 o
  12   8   0      363.57      317.82     33.51 o
   1   9   0     3194.93     3302.36     29.72 o
   2   9   0      449.94      502.45      9.12 o
   3   9   0     3008.63     3021.99     24.06 o
   4   9   0      418.56      430.18      7.94 o
   5   9   0     1966.27     1901.36     21.69 o
   6   9   0      650.73      621.79     13.63 o
   7   9   0     1183.32     1122.33     21.77 o
   8   9   0       43.14       64.52     14.77 o
   9   9   0      698.54      641.80     35.43 o
  10   9   0      621.36      590.63     35.77 o
  11   9   0      483.09      519.07     36.66 o
  12   9   0       11.30       38.10     27.45 o
   0  10   0     5072.24     4935.39     63.92 o
   1  10   0      173.44      228.24      6.29 o
   2  10   0       63.84       61.21      4.63 o
   3  10   0     2629.60     2749.04     25.97 o
   4  10   0     2430.28     2327.10     23.10 o
   5  10   0      349.64      326.88      9.81 o
   6  10   0      570.93      550.87     15.73 o
   7  10   0       17.93       32.19     10.32 o
   8  10   0     1255.23     1264.03     44.71 o
   9  10   0       39.09        7.19     20.82 o
  10  10   0       84.24      109.73     27.07 o
  11  10   0       24.89       75.46     27.16 o
  12  10   0      400.61      413.57     47.34 o
   1  11   0     3355.88     3377.93     31.19 o
   2  11   0      648.68      700.27     11.48 o
   3  11   0     3116.31     3050.64     28.76 o
   4  11   0      118.19      108.03      6.96 o
   5  11   0     3660.37     3507.53     37.94 o
   6  11   0       98.01       77.25     11.26 o
   7  11   0     2924.87     2827.05     51.19 o
   8  11   0       80.33       84.63     36.24 o
   9  11   0      725.62      754.68     40.00 o
  10  11   0       39.63       51.93     24.53 o
  11  11   0        7.06       37.51     26.88 o
  12  11   0        0.26      -13.92     27.62 o
   0  12   0     4008.89     4108.92     55.95 o
   1  12   0      888.27      870.63     17.66 o
   2  12   0        0.26       -1.25      5.01 o
   3  12   0     1738.62     1710.97     21.33 o
   4  12   0     5128.15     4961.00     50.40 o
   5  12   0     3377.48     3100.05     38.11 o
   6  12   0      554.02      485.51     15.44 o
   7  12   0      936.17      948.59     24.55 o
   8  12   0     2366.36     2253.95     61.28 o
   9  12   0       96.85       63.57     28.74 o
  10  12   0      149.56      164.78     52.69 o
  11  12   0      333.95      331.63     33.90 o
  12  12   0       89.50      101.38     29.91 o
   1  13   0      310.60      293.55     12.09 o
   2  13   0     4722.07     4573.25     49.68 o
   3  13   0      304.68      256.32      9.89 o
   4  13   0       33.99       34.76      7.88 o
   5  13   0      244.41      272.04     12.53 o
   6  13   0     2216.34     2152.28     32.79 o
   7  13   0       92.11      114.17     17.93 o
   8  13   0       25.87       29.22     22.01 o
   9  13   0      538.07      537.74     35.60 o
  10  13   0      291.06      337.03     33.49 o
  11  13   0       47.19       52.58     28.31 o
   0  14   0     3141.97     3101.00     78.23 o
   1  14   0       57.13       70.65      8.07 o
   2  14   0     3121.43     2991.50     35.90 o
   3  14   0     1971.77     2030.40     34.57 o
   4  14   0      916.32      923.81     35.00 o
   5  14   0     1255.78     1247.69     23.68 o
   6  14   0      111.22      103.61     12.69 o
   7  14   0      980.33      948.54     33.69 o
   8  14   0      245.30      266.74     28.37 o
   9  14   0      307.40      308.45     31.06 o
  10  14   0       11.29       10.51     26.30 o
  11  14   0      170.97      185.74     31.89 o
   1  15   0       36.50       32.97      8.07 o
   2  15   0     4039.10     3927.71     45.06 o
   3  15   0      359.10      313.52     20.08 o
   4  15   0      370.61      342.80     23.48 o
   5  15   0      101.29       84.04     14.11 o
   6  15   0     2765.26     2654.78     43.29 o
   7  15   0      241.84      266.66     21.48 o
   8  15   0      186.34      215.59     28.86 o
   9  15   0       79.46       75.95     26.50 o
  10  15   0     1313.40     1308.28     54.42 o
  11  15   0      212.11      262.65     46.97 o
   0  16   0     2093.25     1993.60     39.68 o
   1  16   0      859.43      866.06     18.18 o
   2  16   0       31.04       25.74      9.22 o
   3  16   0     1803.07     1719.95     31.11 o
   4  16   0      147.69      173.22     13.57 o
   5  16   0      224.70      203.32     17.20 o
   6  16   0      193.18      207.58     18.98 o
   7  16   0      735.28      754.97     37.99 o
   8  16   0      234.41      185.76     39.68 o
   9  16   0      289.81      334.47     44.45 o
  10  16   0        0.50        4.90     27.48 o
   1  17   0      456.24      436.98     18.58 o
   2  17   0     2018.64     1973.83     34.81 o
   3  17   0      221.30      227.43     17.18 o
   4  17   0       21.61       -2.22     13.27 o
   5  17   0     1639.78     1576.47     36.48 o
   6  17   0      657.03      677.83     27.01 o
   7  17   0        3.68        6.48     20.87 o
   8  17   0       36.14       48.00     33.88 o
   9  17   0        5.25       18.12     37.49 o
  10  17   0      806.19      853.85     64.45 o
   0  18   0     1831.70     1767.60     46.11 o
   1  18   0      664.21      674.56     21.52 o
   2  18   0        2.91       -3.30     13.21 o
   3  18   0      322.88      361.82     20.57 o
   4  18   0     1659.30     1601.00     45.66 o
   5  18   0      198.48      180.91     19.91 o
   6  18   0        0.37       -0.82     16.01 o
   7  18   0       13.98       35.06     23.28 o
   8  18   0      766.57      660.25     54.52 o
   9  18   0      276.44      271.01     44.94 o
   1  19   0      739.14      772.91     32.85 o
   2  19   0        6.43        8.44     15.06 o
   3  19   0      664.30      634.13     26.54 o
   4  19   0        1.01       -5.67     12.37 o
   5  19   0     1123.10     1130.86     37.95 o
   6  19   0       17.32       37.16     22.18 o
   7  19   0      532.89      491.72     33.94 o
   8  19   0        2.73       -1.40     34.21 o
   9  19   0      197.64      216.92     44.31 o
   0  20   0     1809.36     1864.96     50.54 o
   1  20   0      139.14      160.24     18.56 o
   2  20   0       60.42       64.73     16.98 o
   3  20   0       14.45        0.69     15.69 o
   4  20   0      759.85      711.62     28.57 o
   5  20   0        5.11       -3.97     21.80 o
   6  20   0        3.51       16.80     23.80 o
   7  20   0        7.13        6.32     23.73 o
   8  20   0      494.36      440.53     50.16 o
   1  21   0      434.91      411.40     23.61 o
   2  21   0      448.64      475.08     25.40 o
   3  21   0      591.45      533.58     36.16 o
   4  21   0       26.06       36.15     18.25 o
   5  21   0       29.42        9.27     18.18 o
   6  21   0        7.28        6.44     24.78 o
   7  21   0      252.41      221.07     30.58 o
   0  22   0       26.22       60.12     32.72 o
   1  22   0       18.15       33.75     29.91 o
   2  22   0       26.93        2.88     18.13 o
   3  22   0      104.34      131.94     21.71 o
   4  22   0      112.66       98.14     20.28 o
   5  22   0        6.08        9.98     23.23 o
   6  22   0      133.22      182.75     30.36 o
   1  23   0      198.39      174.35     25.62 o
   2  23   0      205.89      159.56     21.45 o
   3  23   0       52.15       88.51     20.66 o
   4  23   0      301.34      347.28     25.69 o
   0  24   0       19.11        7.03     31.70 o
   1  24   0      753.43      810.13     41.33 o
   2  24   0        1.35       -1.87     19.88 o
   3  24   0      567.97      550.52     29.64 o
   4  24   0      414.96      482.20     28.69 o
   1  25   0        0.12      -21.51     24.69 o
 -13   0   1      100.49       73.43     48.94 o
 -11   0   1      345.89      349.60     47.44 o
  -9   0   1      457.54      461.97     27.26 o
  -7   0   1      110.01      143.21     17.64 o
  -5   0   1      957.27      958.49     17.82 o
  -3   0   1     7342.60     7638.23    114.64 o
  -1   0   1     5583.52     5859.75     84.03 o
   1   0   1     2177.96     2539.86     46.75 o
   3   0   1     7703.03     7803.10    144.14 o
   5   0   1    13794.43    13864.67    173.99 o
   7   0   1     5085.69     4982.69     79.25 o
   9   0   1     1384.53     1362.16     61.75 o
  11   0   1       83.92      131.14     41.09 o
  13   0   1      218.12      294.05     53.53 o
 -13   1   1       32.13       27.36     56.79 o
 -12   1   1      759.38      840.14     51.16 o
 -11   1   1      148.50      160.50     30.10 o
 -10   1   1        3.34      -13.44     20.93 o
  -9   1   1      102.82      102.91     48.78 o
  -8   1   1     3114.90     3060.61     41.73 o
  -7   1   1      192.37      218.36     10.26 o
  -6   1   1      997.10      943.58     27.60 o
  -5   1   1     1003.67     1054.52     13.41 o
  -4   1   1     8951.31     8790.05     95.62 o
  -3   1   1     4528.89     4633.01     50.18 o
  -2   1   1     7044.56     7280.39     69.75 o
  -1   1   1      140.78      147.89      2.86 o
   0   1   1      292.16      242.23     13.81 o
   1   1   1      918.37      945.61     28.69 o
   2   1   1     5023.08     5092.06     57.14 o
   3   1   1      563.64      656.67      9.38 o
   4   1   1     8420.00     8606.97     82.10 o
   5   1   1       72.24       67.71      5.08 o
   6   1   1       49.03       43.22      7.01 o
   7   1   1       68.39       75.84      7.78 o
   8   1   1     2758.65     2687.19     54.13 o
   9   1   1      140.54      131.54     13.79 o
  10   1   1      398.27      399.25     23.64 o
  11   1   1       48.73       85.16     27.79 o
  12   1   1      361.06      326.59     35.05 o
  13   1   1      200.32      163.22     35.56 o
 -13   2   1       46.11       65.00     31.81 o
 -12   2   1      114.80       97.80     31.64 o
 -11   2   1      555.28      603.18     40.71 o
 -10   2   1      483.65      553.15     30.65 o
  -9   2   1      260.44      243.06     18.56 o
  -8   2   1      391.83      401.39     16.47 o
  -7   2   1     1814.71     1855.56     39.89 o
  -6   2   1      419.17      339.08     10.17 o
  -5   2   1     8364.15     8750.95     78.54 o
  -4   2   1        3.86       19.84      3.55 o
  -3   2   1      657.07      633.25      9.02 o
  -2   2   1     3929.54     4036.97     37.39 o
  -1   2   1        8.55       12.01      1.76 o
   0   2   1      903.05      959.12     15.51 o
   1   2   1     3642.90     4035.09     76.66 o
   2   2   1    14231.73    14771.42    137.43 o
   3   2   1     5057.50     5134.31     46.42 o
   4   2   1      622.87      594.70      9.52 o
   5   2   1     2515.92     2289.42     22.60 o
   6   2   1     1406.20     1392.10     42.99 o
   7   2   1        9.75        7.04      7.45 o
   8   2   1       68.41       68.95     10.90 o
   9   2   1     4573.85     4372.55     63.62 o
  10   2   1      275.41      294.28     22.27 o
  11   2   1       10.89       23.15     18.79 o
  12   2   1      356.03      334.66     35.53 o
  13   2   1       52.88       19.07     36.18 o
 -13   3   1        9.01      -16.74     31.09 o
 -12   3   1      147.66      105.46     32.69 o
 -11   3   1       68.85      140.39     72.36 o
 -10   3   1        2.59       40.11     24.74 o
  -9   3   1      484.88      467.24     23.03 o
  -8   3   1     2709.24     2637.88     39.51 o
  -7   3   1       53.58       40.44      7.56 o
  -6   3   1     1008.42     1011.88     15.32 o
  -5   3   1      263.40      217.25      7.11 o
  -4   3   1     7226.79     7685.00     70.08 o
  -3   3   1      994.95      970.94     11.37 o
  -2   3   1      445.95      452.24      5.98 o
  -1   3   1     8024.90     8723.93     98.59 o
   0   3   1       28.48       35.15      4.22 o
   1   3   1      214.45      257.38      9.32 o
   2   3   1     4923.48     4979.29     54.90 o
   3   3   1     3831.43     3833.98     35.25 o
   4   3   1      202.44      179.55      7.04 o
   5   3   1     1213.22     1244.41     23.15 o
   6   3   1       16.68       12.70      6.64 o
   7   3   1      725.41      719.41     38.58 o
   8   3   1      893.55      822.34     21.39 o
   9   3   1       43.92       59.81     27.59 o
  10   3   1        2.48       11.62     16.56 o
  11   3   1      872.46      822.54     33.86 o
  12   3   1        5.28      -25.90     25.90 o
  13   3   1      146.18      109.61    111.73 o
 -13   4   1       25.09      -38.05     40.40 o
 -12   4   1        2.44       33.24     27.70 o
 -11   4   1      242.23      254.09     23.66 o
 -10   4   1      569.55      560.34     42.15 o
  -9   4   1      132.57       81.07     16.61 o
  -8   4   1     1038.82     1051.63     38.91 o
  -7   4   1      985.00      897.85     21.89 o
  -6   4   1     5133.88     4747.61     48.92 o
  -5   4   1        8.26       11.27      4.18 o
  -4   4   1     1127.18     1040.31     13.19 o
  -3   4   1     8776.56     9385.88     77.83 o
  -2   4   1    10763.26    11161.14     96.44 o
  -1   4   1      591.71      615.07      9.89 o
   0   4   1       54.62       44.08      3.79 o
   1   4   1    13528.66    14705.49    220.02 o
   2   4   1    17207.09    18022.47    144.09 o
   3   4   1        3.86        1.20      2.41 o
   4   4   1     2040.51     2036.59     19.50 o
   5   4   1     1073.07     1061.12     13.67 o
   6   4   1     1231.97     1154.24     19.88 o
   7   4   1      140.27      143.13     10.38 o
   8   4   1       20.16       18.89     13.47 o
   9   4   1      203.43      238.08     19.52 o
  10   4   1      664.44      634.94     30.06 o
  11   4   1       38.87       20.73     19.79 o
  12   4   1      127.52      102.05     51.07 o
  13   4   1        3.95        2.58     41.14 o
 -13   5   1      732.94      899.91     97.34 o
 -12   5   1       52.62       29.14     57.16 o
 -11   5   1        9.91       41.13     18.94 o
 -10   5   1       45.67       54.04     39.15 o
  -9   5   1     6388.17     6225.58    120.93 o
  -8   5   1       21.06       16.97     11.18 o
  -7   5   1     3523.13     3379.14     46.25 o
  -6   5   1       15.93       11.55      7.27 o
  -5   5   1     7584.27     7410.87     73.46 o
  -4   5   1       41.43       32.91      3.68 o
  -3   5   1     3705.50     3867.11     33.95 o
  -2   5   1      719.92      802.73      9.82 o
  -1   5   1    14227.99    14982.16    138.14 o
   0   5   1      238.05      251.66      5.68 o
   1   5   1       21.17       14.97      2.56 o
   2   5   1      654.22      721.34      7.86 o
   3   5   1    11635.83    12098.25     98.14 o
   4   5   1        3.72        6.05      2.99 o
   5   5   1        8.55       17.35      3.96 o
   6   5   1      255.52      237.22      9.23 o
   7   5   1     2851.47     2822.03     35.68 o
   8   5   1      196.88      232.11     17.70 o
   9   5   1      599.37      639.94     72.67 o
  10   5   1       29.38        6.90     29.78 o
  11   5   1      287.54      324.17     24.73 o
  12   5   1       20.91        9.34     20.36 o
  13   5   1        1.52       25.76     29.43 o
 -13   6   1      207.31      218.98     36.63 o
 -12   6   1      306.16      309.06     27.52 o
 -11   6   1       17.15       -2.20     18.09 o
 -10   6   1     1110.57     1088.40     65.28 o
  -9   6   1       25.08        2.67     15.35 o
  -8   6   1       29.77       24.73     11.08 o
  -7   6   1      544.31      542.35     17.13 o
  -6   6   1     5049.40     4877.58     61.37 o
  -5   6   1      141.61      146.56      6.75 o
  -4   6   1       44.37       63.60      4.19 o
  -3   6   1      661.23      690.74      8.70 o
  -2   6   1     7752.18     7952.97     75.97 o
  -1   6   1      188.69      141.71      5.74 o
   0   6   1      221.50      196.54      5.35 o
   1   6   1      731.09      728.55     10.44 o
   2   6   1     7936.05     8142.39     61.09 o
   3   6   1      343.94      369.29      6.44 o
   4   6   1    13432.50    14276.78    116.78 o
   5   6   1      715.86      730.61     10.57 o
   6   6   1     6952.77     6651.05     71.86 o
   7   6   1        0.21       -8.05      8.76 o
   8   6   1      607.54      628.90     26.41 o
   9   6   1     1002.82      961.23     66.09 o
  10   6   1     1418.52     1380.04     41.53 o
  11   6   1      127.97      127.28     29.35 o
  12   6   1      317.57      360.85     27.96 o
  13   6   1       69.15       75.46     32.36 o
 -13   7   1      225.35      209.48     52.67 o
 -12   7   1      117.89       88.67     49.22 o
 -11   7   1      544.97      527.26     35.05 o
 -10   7   1       30.32       15.61     17.64 o
  -9   7   1      839.47      885.64     30.93 o
  -8   7   1     2039.72     1986.12     36.76 o
  -7   7   1      533.33      504.53     16.02 o
  -6   7   1      305.75      271.03     11.45 o
  -5   7   1     2925.08     2777.55     29.04 o
  -4   7   1     3189.98     3211.85     29.51 o
  -3   7   1     2960.08     3510.68     29.90 o
  -2   7   1      104.20      156.47      6.37 o
  -1   7   1    34878.90    37637.88    317.80 o
   0   7   1     5457.22     5662.13     47.08 o
   1   7   1      103.33       98.46      5.41 o
   2   7   1     1957.25     2093.28     18.76 o
   3   7   1     2869.89     2765.85     22.68 o
   4   7   1     4392.65     4536.30     38.02 o
   5   7   1       65.96       58.29      5.17 o
   6   7   1      501.53      480.19     11.14 o
   7   7   1     1201.14     1159.41     25.75 o
   8   7   1     1490.80     1459.45     39.75 o
   9   7   1       10.95       17.10     15.63 o
  10   7   1      314.80      343.00     28.76 o
  11   7   1      444.53      458.25     27.82 o
  12   7   1        6.70       12.22     20.96 o
  13   7   1       77.09       38.90     27.74 o
 -13   8   1        5.51       -7.76     45.27 o
 -12   8   1        5.70       19.98     26.83 o
 -11   8   1     1788.00     1635.92     53.69 o
 -10   8   1      131.17      163.15     20.93 o
  -9   8   1      778.07      754.80     30.74 o
  -8   8   1       62.35       31.81     11.52 o
  -7   8   1     2856.24     2870.64     45.93 o
  -6   8   1       16.09        9.92      7.83 o
  -5   8   1      534.15      524.13     10.65 o
  -4   8   1      875.47      931.54     14.86 o
  -3   8   1    10111.27    10215.48     80.54 o
  -2   8   1     1664.80     1539.59     16.15 o
  -1   8   1      995.24     1005.24     11.64 o
   0   8   1     1465.75     1599.89     16.05 o
   1   8   1     3827.97     3897.88     36.26 o
   2   8   1      378.68      292.84      6.11 o
   3   8   1     1010.44     1084.27     11.09 o
   4   8   1      787.89      764.08      9.96 o
   5   8   1     2029.67     1904.75     21.17 o
   6   8   1     3075.52     2886.99     32.60 o
   7   8   1        4.03        0.99      9.69 o
   8   8   1       56.73       71.55     15.52 o
   9   8   1      404.99      408.70     23.42 o
  10   8   1        6.92       55.42     18.37 o
  11   8   1      225.01      176.18     27.81 o
  12   8   1      149.05      195.29     31.56 o
 -12   9   1      277.01      267.07     32.76 o
 -11   9   1        9.74        0.74     25.71 o
 -10   9   1       21.71       54.67     23.40 o
  -9   9   1      515.66      547.18     32.91 o
  -8   9   1      521.62      536.07     22.38 o
  -7   9   1      907.13      848.62     19.18 o
  -6   9   1     2333.21     2314.44     30.38 o
  -5   9   1       57.80       58.29      5.86 o
  -4   9   1     4377.19     4465.62     42.51 o
  -3   9   1       47.63       49.14      4.56 o
  -2   9   1      840.59      871.16     11.24 o
  -1   9   1        6.96        5.31      3.57 o
   0   9   1     3398.60     3301.30     29.60 o
   1   9   1      484.87      543.98      8.58 o
   2   9   1      930.93      913.33     10.86 o
   3   9   1       20.49       16.68      3.55 o
   4   9   1      868.32      799.30     10.38 o
   5   9   1      297.83      304.31      9.47 o
   6   9   1     3111.12     3019.40     34.13 o
   7   9   1     1143.91     1124.32     28.44 o
   8   9   1      873.03      881.75     30.27 o
   9   9   1      279.22      289.46     26.96 o
  10   9   1      468.60      498.45     34.18 o
  11   9   1        3.45      -20.12     24.76 o
  12   9   1       59.38       77.86     27.42 o
 -12  10   1      197.19      255.64     33.60 o
 -11  10   1      616.84      629.27     39.35 o
 -10  10   1        9.67       33.93     23.75 o
  -9  10   1      141.62      137.52     27.70 o
  -8  10   1        0.51       11.22     13.09 o
  -7  10   1      871.09      847.66     21.68 o
  -6  10   1      502.60      465.54     14.72 o
  -5  10   1      422.27      441.16     12.75 o
  -4  10   1     1038.30     1007.30     15.80 o
  -3  10   1     4866.03     4762.65     44.37 o
  -2  10   1       81.83       97.41      5.03 o
  -1  10   1      372.29      416.15      8.25 o
   0  10   1        0.59       -2.07      3.94 o
   1  10   1     9894.76     9927.67     81.68 o
   2  10   1      103.95      112.09      5.42 o
   3  10   1     2376.58     2334.70     21.58 o
   4  10   1     1465.28     1404.38     15.72 o
   5  10   1     5394.98     5204.52     48.95 o
   6  10   1      786.18      802.14     18.20 o
   7  10   1       79.41       50.06     17.60 o
   8  10   1        0.83       10.87     19.68 o
   9  10   1     1599.11     1646.61     52.33 o
  10  10   1       36.30       42.71     24.30 o
  11  10   1        4.35       23.33     26.49 o
  12  10   1       31.66       35.97     27.43 o
 -12  11   1      627.07      665.06     67.91 o
 -11  11   1       90.87      101.24     27.50 o
 -10  11   1      114.43      128.93     27.48 o
  -9  11   1      209.79      237.45     27.70 o
  -8  11   1     1762.57     1796.83     39.47 o
  -7  11   1       74.96       67.42     11.39 o
  -6  11   1      441.76      389.90     13.76 o
  -5  11   1       22.41       16.59      7.52 o
  -4  11   1     3023.34     3012.74     33.73 o
  -3  11   1      926.09      906.24     13.05 o
  -2  11   1      783.82      795.26     12.19 o
  -1  11   1     1850.64     1911.36     24.14 o
   0  11   1     6879.48     6722.14     57.00 o
   1  11   1      495.73      540.74      9.55 o
   2  11   1      383.17      344.22      8.48 o
   3  11   1      965.33      957.36     13.45 o
   4  11   1     5485.34     5353.91     49.29 o
   5  11   1      337.34      332.22     11.48 o
   6  11   1       10.76        5.15      8.48 o
   7  11   1      971.13      916.35     28.76 o
   8  11   1      362.45      416.57     29.57 o
   9  11   1       98.44      112.98     24.89 o
  10  11   1        5.94        1.74     24.76 o
  11  11   1       25.37       -5.65     26.44 o
  12  11   1      381.42      403.77     36.64 o
 -12  12   1       19.33       34.48     37.79 o
 -11  12   1      532.38      587.40     39.52 o
 -10  12   1      763.11      782.15     42.98 o
  -9  12   1        3.30       35.28     23.21 o
  -8  12   1       23.77       48.65     23.06 o
  -7  12   1     1575.01     1417.21     34.08 o
  -6  12   1      581.07      594.22     17.14 o
  -5  12   1       82.17       83.09      9.33 o
  -4  12   1        2.20       -5.17      5.17 o
  -3  12   1     1622.63     1512.41     18.80 o
  -2  12   1      849.82      810.79     15.78 o
  -1  12   1     3323.39     3342.51     36.67 o
   0  12   1      492.50      512.70     11.34 o
   1  12   1     2772.40     2777.67     30.64 o
   2  12   1     1238.76     1174.13     18.03 o
   3  12   1     1208.09     1155.24     15.47 o
   4  12   1      815.00      777.31     14.00 o
   5  12   1      775.30      848.81     17.56 o
   6  12   1      198.25      201.60     11.92 o
   7  12   1       11.26       15.55     14.65 o
   8  12   1       19.45       14.32     20.21 o
   9  12   1      507.81      553.15     42.77 o
  10  12   1      222.08      243.70     30.11 o
  11  12   1      408.65      420.46     35.65 o
 -11  13   1       71.66       59.79     28.81 o
 -10  13   1      298.53      312.03     32.60 o
  -9  13   1      731.76      690.81     77.92 o
  -8  13   1      664.00      693.66     39.17 o
  -7  13   1       78.87       78.49     15.37 o
  -6  13   1      279.64      257.74     13.08 o
  -5  13   1      693.44      693.38     17.87 o
  -4  13   1     1188.51     1185.75     20.08 o
  -3  13   1      166.43      172.85      8.35 o
  -2  13   1      496.81      469.42     16.11 o
  -1  13   1     6542.20     6387.14     62.05 o
   0  13   1      610.90      610.02     24.64 o
   1  13   1      718.11      719.82     21.91 o
   2  13   1      868.33      844.05     25.35 o
   3  13   1     2479.16     2432.52     26.10 o
   4  13   1      803.05      860.22     17.18 o
   5  13   1      258.53      267.40     12.43 o
   6  13   1      328.79      355.24     18.51 o
   7  13   1     1182.80     1138.12     33.83 o
   8  13   1      722.54      725.74     39.13 o
   9  13   1       25.94       25.61     24.10 o
  10  13   1       51.77       91.00     27.48 o
  11  13   1      216.27      254.22     33.13 o
 -11  14   1       25.55      -10.49     27.95 o
 -10  14   1      278.69      282.20     49.00 o
  -9  14   1       17.72       11.65     24.35 o
  -8  14   1      124.08      139.02     25.63 o
  -7  14   1        4.91       15.94     13.13 o
  -6  14   1     1264.92     1217.90     27.88 o
  -5  14   1        1.72        8.18      9.58 o
  -4  14   1      556.22      484.06     29.65 o
  -3  14   1     1700.77     1542.99     26.02 o
  -2  14   1     5794.58     5648.86     60.23 o
  -1  14   1       85.82       92.25      8.45 o
   0  14   1       74.21       74.62      8.01 o
   1  14   1      745.21      802.85     22.47 o
   2  14   1     3408.78     3427.37     41.80 o
   3  14   1      199.73      184.42      9.78 o
   4  14   1      415.57      439.78     16.48 o
   5  14   1     1065.23     1072.39     25.02 o
   6  14   1     1378.27     1473.52     30.10 o
   7  14   1      350.07      328.02     21.85 o
   8  14   1      104.72      108.92     24.45 o
   9  14   1       17.57        2.69     24.71 o
  10  14   1      670.87      619.07     39.47 o
  11  14   1      124.74      166.95     32.56 o
 -11  15   1        7.49       14.82     29.36 o
 -10  15   1        6.68       22.84     31.18 o
  -9  15   1      407.96      406.38     38.65 o
  -8  15   1      105.84      106.76     25.25 o
  -7  15   1      398.03      451.47     27.82 o
  -6  15   1      283.73      270.23     16.63 o
  -5  15   1     1296.60     1225.58     39.50 o
  -4  15   1      124.64      104.83     22.61 o
  -3  15   1      919.07      921.00     34.14 o
  -2  15   1      776.88      821.66     18.88 o
  -1  15   1      822.24      831.26     16.93 o
   0  15   1       21.18       21.87      7.87 o
   1  15   1     1166.74     1146.09     27.94 o
   2  15   1      818.34      685.64     16.13 o
   3  15   1      723.41      781.81     19.34 o
   4  15   1        6.51       15.64     35.47 o
   5  15   1      115.36      174.31     15.90 o
   6  15   1       83.51       63.20     19.95 o
   7  15   1     1194.09     1100.43     34.57 o
   8  15   1      303.25      328.14     29.64 o
   9  15   1      203.74      207.43     29.99 o
  10  15   1       15.94       20.27     26.85 o
 -10  16   1      370.94      332.80     35.28 o
  -9  16   1      115.90      121.28     28.67 o
  -8  16   1      376.74      354.24     43.48 o
  -7  16   1       13.67       28.99     21.46 o
  -6  16   1     1544.94     1513.03     36.72 o
  -5  16   1       86.43       90.17     25.17 o
  -4  16   1      981.58      889.32     60.54 o
  -3  16   1      197.55      204.98     16.29 o
  -2  16   1     1257.55     1295.97     26.76 o
  -1  16   1        3.03        8.40      8.49 o
   0  16   1      756.02      746.12     17.06 o
   1  16   1      377.10      332.31     14.58 o
   2  16   1     1637.76     1639.50     24.91 o
   3  16   1       65.66       35.45     12.38 o
   4  16   1      439.74      408.57     26.59 o
   5  16   1      187.02      157.05     16.46 o
   6  16   1      985.66      963.76     39.57 o
   7  16   1      330.24      339.18     27.77 o
   8  16   1      104.36      127.38     37.39 o
   9  16   1       13.31      -33.90     33.90 o
  10  16   1       48.92       36.85     38.71 o
 -10  17   1        0.79      -36.71     36.71 o
  -9  17   1      160.64      114.85     39.49 o
  -8  17   1      244.16      198.69     39.15 o
  -7  17   1        2.16      -21.09     21.09 o
  -6  17   1      355.43      329.92     21.40 o
  -5  17   1     1451.11     1473.57     36.05 o
  -4  17   1      176.98      178.28     17.61 o
  -3  17   1        3.29       -2.30     12.22 o
  -2  17   1      275.03      284.08     23.86 o
  -1  17   1     2362.89     2263.33     33.76 o
   0  17   1     1451.56     1471.69     26.06 o
   1  17   1      510.38      482.40     16.53 o
   2  17   1       81.15       80.98     14.22 o
   3  17   1     1325.51     1188.78     37.38 o
   4  17   1      485.04      495.96     22.48 o
   5  17   1      109.30       77.50     15.94 o
   6  17   1       30.06       33.84     21.21 o
   7  17   1      916.56      929.17     41.60 o
   8  17   1       79.77       75.41     37.69 o
   9  17   1       36.41       83.32     39.21 o
  10  17   1      203.67      234.02     46.05 o
  -9  18   1       29.48       52.38     38.12 o
  -8  18   1      302.17      320.16     44.32 o
  -7  18   1      405.45      357.39     29.62 o
  -6  18   1      407.70      402.18     23.69 o
  -5  18   1      144.03      148.18     18.23 o
  -4  18   1      161.25      132.89     17.62 o
  -3  18   1      809.15      778.64     27.18 o
  -2  18   1     1280.28     1180.66     31.28 o
  -1  18   1      188.72      208.72     17.85 o
   0  18   1      153.01      151.30     13.71 o
   1  18   1     1232.85     1232.77     27.08 o
   2  18   1      744.67      778.19     30.86 o
   3  18   1      285.11      253.69     18.58 o
   4  18   1       12.31        8.36     14.81 o
   5  18   1      431.49      420.42     22.70 o
   6  18   1      680.59      746.71     37.20 o
   7  18   1        4.39       23.57     23.39 o
   8  18   1      307.92      309.66     31.34 o
   9  18   1      863.86      908.80     68.65 o
  -9  19   1      609.83      648.14     57.59 o
  -8  19   1      206.15      212.95     43.03 o
  -7  19   1       52.63       50.48     23.88 o
  -6  19   1      349.94      382.68     24.34 o
  -5  19   1      306.08      291.53     26.19 o
  -4  19   1     1652.92     1625.61     38.80 o
  -3  19   1       46.08       55.73     16.62 o
  -2  19   1       37.76       32.45     15.29 o
  -1  19   1      558.09      574.50     24.13 o
   0  19   1     1379.31     1399.80     29.76 o
   1  19   1        8.22       21.98     14.35 o
   2  19   1      548.80      470.98     22.79 o
   3  19   1      232.96      215.54     18.76 o
   4  19   1      865.95      853.03     29.48 o
   5  19   1      111.67      190.03     20.06 o
   6  19   1      577.00      593.21     39.30 o
   7  19   1       66.16       64.61     25.06 o
   8  19   1      515.15      504.90     53.09 o
  -8  20   1        2.89       29.63     36.69 o
  -7  20   1      630.00      544.59     36.13 o
  -6  20   1       58.35       74.54     18.82 o
  -5  20   1       28.23       15.52     12.27 o
  -4  20   1       14.11        1.59     17.05 o
  -3  20   1     1505.15     1459.30     37.88 o
  -2  20   1        2.03        2.51     16.24 o
  -1  20   1       34.72       54.22     16.88 o
   0  20   1       61.10      113.28     17.52 o
   1  20   1     2824.97     2761.72     52.57 o
   2  20   1       62.09       52.81     16.51 o
   3  20   1       87.14      109.82     17.54 o
   4  20   1       21.55        7.92     16.45 o
   5  20   1      425.04      406.74     57.41 o
   6  20   1       23.98       13.59     23.74 o
   7  20   1       69.75       74.81     24.90 o
   8  20   1       55.14       53.24     32.89 o
  -7  21   1        8.97       19.50     34.05 o
  -6  21   1       39.32       52.45     25.81 o
  -5  21   1       77.22       75.19     19.64 o
  -4  21   1     1057.91     1061.38     34.90 o
  -3  21   1        2.12       26.92     18.03 o
  -2  21   1      163.92      200.18     20.81 o
  -1  21   1      387.90      374.05     31.28 o
   0  21   1      810.37      771.21     36.12 o
   1  21   1       90.75      131.91     18.86 o
   2  21   1      663.65      633.18     45.42 o
   3  21   1       63.29       75.30     18.31 o
   4  21   1     1299.96     1260.33     54.40 o
   5  21   1      206.88      239.18     28.73 o
   6  21   1       91.28       92.58     25.30 o
   7  21   1       14.50       18.22     25.72 o
  -6  22   1      407.23      421.12     72.14 o
  -5  22   1      224.47      238.86     40.12 o
  -4  22   1       54.85       44.67     20.05 o
  -3  22   1      922.87      909.95     45.80 o
  -2  22   1      578.16      613.14     28.49 o
  -1  22   1      934.53      942.04     31.66 o
   0  22   1      206.66      218.06     26.90 o
   1  22   1      680.05      686.96     34.21 o
   2  22   1      103.94      126.47     19.61 o
   3  22   1      122.50      111.69     20.44 o
   4  22   1        5.95       -2.50      8.09 o
   5  22   1      203.45      181.88     39.08 o
   6  22   1       43.59       32.59     26.21 o
  -5  23   1      593.83      626.85     33.50 o
  -4  23   1      744.55      838.15     34.30 o
  -3  23   1      427.71      354.43     25.42 o
  -2  23   1       12.85       15.86     19.43 o
  -1  23   1      823.05      785.59     32.90 o
   0  23   1      261.96      229.75     27.56 o
   1  23   1       91.33       76.44     23.71 o
   2  23   1        2.03      -22.71     22.71 o
   3  23   1      146.89      140.72     20.88 o
   4  23   1        6.64       16.28     18.61 o
   5  23   1       66.50       91.69     27.70 o
  -4  24   1      438.14      450.16     28.35 o
  -3  24   1       22.95       46.51     21.09 o
  -2  24   1      908.74      911.38     53.93 o
  -1  24   1        0.48      -22.22     22.88 o
   0  24   1      164.03      140.74     29.50 o
   1  24   1      229.84      278.72     38.35 o
   2  24   1       82.33       66.03     32.35 o
   3  24   1        1.65        4.42     20.73 o
   4  24   1      128.56      132.42     27.59 o
  -1  25   1      753.20      834.70     42.06 o
   0  25   1       14.36       42.27     26.39 o
   1  25   1      186.52      186.09     30.19 o
 -12   0   2      234.85      277.48     49.60 o
 -10   0   2      501.32      479.19     50.30 o
  -8   0   2      470.42      422.87     22.63 o
  -6   0   2     7772.00     8061.69    103.77 o
  -4   0   2     2567.83     2535.59     42.78 o
  -2   0   2      230.62      247.76      8.22 o
   0   0   2      486.33      497.65     10.38 o
   2   0   2      430.28      440.24     14.12 o
   4   0   2     3780.50     3735.16     50.55 o
   6   0   2     1093.07     1135.09     25.72 o
   8   0   2       23.38       15.02     14.71 o
  10   0   2      427.03      403.19     28.06 o
  12   0   2       11.70       -4.24     40.91 o
 -13   1   2       50.56       88.47     34.06 o
 -12   1   2      180.02      181.39     34.27 o
 -11   1   2     1158.83     1167.16     53.31 o
 -10   1   2        1.73      -15.94     25.74 o
  -9   1   2      242.15      225.63     17.99 o
  -8   1   2      154.77      148.31     14.60 o
  -7   1   2     5623.48     5484.16     72.98 o
  -6   1   2      364.46      384.78      9.50 o
  -5   1   2      711.50      786.82     13.30 o
  -4   1   2       76.40       78.07      4.10 o
  -3   1   2    43549.38    44175.83    423.89 o
  -2   1   2     2764.67     3010.86     30.75 o
  -1   1   2     1761.13     1917.02     19.51 o
   0   1   2     1303.57     1363.25     13.01 o
   1   1   2     6293.10     6181.57     55.78 o
   2   1   2     5414.03     5770.25     67.09 o
   3   1   2     4958.57     4947.29     52.18 o
   4   1   2        7.33        2.17      2.02 o
   5   1   2     8676.13     8313.44     80.63 o
   6   1   2       11.43       11.90      5.88 o
   7   1   2      437.85      418.48     12.46 o
   8   1   2      199.81      204.47     13.53 o
   9   1   2      839.64      832.92     23.96 o
  10   1   2       49.84       31.52     22.45 o
  11   1   2       76.43       97.20     35.65 o
  12   1   2      108.75       59.84     30.62 o
  13   1   2      251.78      230.86     36.26 o
 -13   2   2      632.96      659.95     47.81 o
 -12   2   2       20.76       31.27     33.89 o
 -11   2   2      131.55       93.63     29.03 o
 -10   2   2     1457.66     1410.71     51.48 o
  -9   2   2      820.08      823.71     29.78 o
  -8   2   2     3322.03     3039.67     56.14 o
  -7   2   2       13.33       12.39      6.74 o
  -6   2   2     1476.83     1459.84     20.08 o
  -5   2   2     5890.08     6068.58     57.02 o
  -4   2   2       25.33       36.30      4.25 o
  -3   2   2        5.33        9.19      3.79 o
  -2   2   2     8871.88     8960.86     82.94 o
  -1   2   2    11349.52    11673.91    110.60 o
   0   2   2     5480.46     5856.12     59.10 o
   1   2   2     1204.12     1073.32      9.50 o
   2   2   2     1912.31     1857.17     19.17 o
   3   2   2     7144.44     7196.00     68.14 o
   4   2   2     1336.86     1365.57     16.61 o
   5   2   2      512.83      594.51     10.35 o
   6   2   2     5035.57     5093.02     56.38 o
   7   2   2     1669.61     1633.68     24.31 o
   8   2   2      319.30      313.86     14.92 o
   9   2   2        3.61       -4.26     14.65 o
  10   2   2     1154.39     1125.86     35.52 o
  11   2   2      248.52      257.07     23.04 o
  12   2   2      417.85      411.86     38.40 o
  13   2   2        5.59      -10.48     28.01 o
 -13   3   2        1.63       38.19     54.90 o
 -12   3   2      270.79      280.30     35.34 o
 -11   3   2       16.54      -22.04     31.57 o
 -10   3   2     1508.91     1483.85     63.06 o
  -9   3   2      233.38      202.92     18.52 o
  -8   3   2       31.80       39.17     19.00 o
  -7   3   2     1852.06     1710.89     28.18 o
  -6   3   2      882.34      827.52     13.73 o
  -5   3   2       32.14       35.06      4.95 o
  -4   3   2     6817.60     6964.27     60.16 o
  -3   3   2      121.29      122.75     10.69 o
  -2   3   2      113.88      118.47      4.04 o
  -1   3   2       14.66       15.30      2.92 o
   0   3   2     8997.12     9727.35     95.82 o
   1   3   2     1243.01     1203.75     19.49 o
   2   3   2     1241.72     1150.73     15.02 o
   3   3   2       10.03        3.31      2.41 o
   4   3   2     3754.58     3699.73     31.11 o
   5   3   2     1778.02     1766.52     18.61 o
   6   3   2       43.50       30.46      5.36 o
   7   3   2      107.04      102.72      9.51 o
   8   3   2      274.36      268.60     14.27 o
   9   3   2      849.95      805.11     29.58 o
  10   3   2       11.38        3.94     16.49 o
  11   3   2        0.68      -18.80     18.80 o
  12   3   2      124.79       91.97     59.88 o
  13   3   2       54.46       66.64     32.19 o
 -13   4   2      256.56      241.38     50.25 o
 -12   4   2        7.30       58.98     62.53 o
 -11   4   2       23.53        5.93     26.16 o
 -10   4   2      100.27       97.21     18.24 o
  -9   4   2      620.72      549.34     25.81 o
  -8   4   2        1.78       -8.42      9.77 o
  -7   4   2     1865.07     1859.47     35.10 o
  -6   4   2     1026.24     1043.64     18.97 o
  -5   4   2     1450.97     1422.06     25.05 o
  -4   4   2      186.07      170.02      7.87 o
  -3   4   2       10.84        5.34      4.16 o
  -2   4   2       90.42      105.85      6.49 o
  -1   4   2    12932.92    13374.15    115.01 o
   0   4   2     5187.40     5567.07     55.93 o
   1   4   2        4.32        7.89      2.30 o
   2   4   2       51.39       54.28      2.59 o
   3   4   2     2332.49     2274.53     25.33 o
   4   4   2     5487.43     5702.14     48.52 o
   5   4   2       72.36       62.65      5.36 o
   6   4   2      725.81      674.76     19.85 o
   7   4   2     6730.75     6549.48     85.59 o
   8   4   2     1456.21     1350.38     31.00 o
   9   4   2       26.97       18.59     23.48 o
  10   4   2      298.69      274.37     22.18 o
  11   4   2      197.74      240.66     23.20 o
  12   4   2      233.10      194.74     23.92 o
  13   4   2      150.49      160.48     34.45 o
 -13   5   2      120.37      132.05     38.42 o
 -12   5   2       81.33      108.58     31.39 o
 -11   5   2       15.49       -2.61     26.49 o
 -10   5   2      211.50      221.46     21.29 o
  -9   5   2       42.04       37.17     16.04 o
  -8   5   2     4953.76     5018.45     81.64 o
  -7   5   2      169.42      168.19     10.95 o
  -6   5   2     6298.13     6239.77     69.23 o
  -5   5   2        7.56        6.28      5.20 o
  -4   5   2     3906.09     4108.76     45.41 o
  -3   5   2      929.11      931.28     10.37 o
  -2   5   2    15673.15    16284.35    140.72 o
  -1   5   2      103.07       96.94      3.75 o
   0   5   2     5744.33     6017.03     52.64 o
   1   5   2      596.00      596.85      7.37 o
   2   5   2     2518.04     2678.89     41.86 o
   3   5   2       95.33       97.42      4.29 o
   4   5   2     9204.11     9179.53     80.49 o
   5   5   2       89.40      112.74      5.40 o
   6   5   2     1909.27     1968.92     28.66 o
   7   5   2        6.26        2.04      7.83 o
   8   5   2     4593.23     4594.64     78.62 o
   9   5   2        0.01        7.30     12.29 o
  10   5   2     2012.74     1833.17    135.69 o
  11   5   2       43.35       35.72     19.97 o
  12   5   2       55.86       43.72     21.85 o
  13   5   2       46.89      116.77     58.86 o
 -13   6   2      515.90      609.05     67.25 o
 -12   6   2       10.13      -10.41     28.51 o
 -11   6   2        6.35       12.96     40.22 o
 -10   6   2      218.59      225.73     35.86 o
  -9   6   2     4319.01     4218.98     75.11 o
  -8   6   2     1458.00     1395.63     29.85 o
  -7   6   2       54.74       57.51      9.57 o
  -6   6   2       14.55        9.41      6.50 o
  -5   6   2     6528.18     6379.75     64.37 o
  -4   6   2      345.98      371.75      7.60 o
  -3   6   2     3716.46     4388.81     41.72 o
  -2   6   2     3970.01     4191.86     38.05 o
  -1   6   2     6270.70     6362.89     56.08 o
   0   6   2      645.79      618.36      9.13 o
   1   6   2       39.11       37.69      2.80 o
   2   6   2     2736.00     3131.19     63.12 o
   3   6   2     4933.69     4997.30     48.15 o
   4   6   2       59.94       56.01      4.61 o
   5   6   2        1.39        1.43      4.48 o
   6   6   2      209.46      199.25      7.84 o
   7   6   2     4282.57     4079.26     48.27 o
   8   6   2        2.07       13.21     13.62 o
   9   6   2      343.57      356.75     22.08 o
  10   6   2       34.08       39.75     18.79 o
  11   6   2     1318.04     1203.36     63.59 o
  12   6   2        8.07       21.78     25.39 o
  13   6   2       38.81      -19.66     83.61 o
 -13   7   2        5.40      -44.32     44.32 o
 -12   7   2       97.06      111.41     35.17 o
 -11   7   2      393.26      399.30     32.66 o
 -10   7   2      510.82      474.07     26.05 o
  -9   7   2       50.16       55.70     16.41 o
  -8   7   2      304.61      275.26     15.43 o
  -7   7   2     1344.80     1244.13     26.26 o
  -6   7   2     1795.10     1741.46     25.26 o
  -5   7   2        9.01        1.89      5.03 o
  -4   7   2      872.91      760.88     12.70 o
  -3   7   2     8149.38     8680.11     77.34 o
  -2   7   2      705.26      633.37      8.86 o
  -1   7   2      380.94      451.47      7.60 o
   0   7   2     6053.45     6140.17     54.62 o
   1   7   2     3121.32     3276.34     27.40 o
   2   7   2    15829.64    17323.43    163.71 o
   3   7   2     1238.49     1429.20     12.91 o
   4   7   2       27.95       41.15      4.11 o
   5   7   2     3047.55     2944.60     29.35 o
   6   7   2      101.38       88.86      6.35 o
   7   7   2       20.03       37.35     10.59 o
   8   7   2     1164.91     1157.28     32.44 o
   9   7   2      999.08      960.16     32.01 o
  10   7   2      182.79      213.52     22.27 o
  11   7   2       23.63       30.17     20.37 o
  12   7   2      356.76      299.28     42.34 o
 -13   8   2      111.34       98.84     50.38 o
 -12   8   2       92.10       66.34     42.39 o
 -11   8   2       13.74       -1.67     23.45 o
 -10   8   2        8.31      -17.11     21.19 o
  -9   8   2       65.96       75.51     17.04 o
  -8   8   2       69.23       71.06     12.30 o
  -7   8   2      280.75      254.45     13.87 o
  -6   8   2     1525.39     1477.75     26.20 o
  -5   8   2     1845.97     1663.19     21.39 o
  -4   8   2     2828.16     2823.19     26.87 o
  -3   8   2        1.40        1.87      3.20 o
  -2   8   2     1647.17     1719.37     17.60 o
  -1   8   2      405.28      584.89      8.49 o
   0   8   2     4458.24     4644.49     39.77 o
   1   8   2     1294.64     1525.50     14.83 o
   2   8   2     2144.36     2213.69     21.09 o
   3   8   2     1620.47     1614.40     15.72 o
   4   8   2     2891.84     2883.37     26.98 o
   5   8   2      139.62      152.16      6.73 o
   6   8   2     1399.50     1414.30     18.07 o
   7   8   2      192.87      207.82     15.92 o
   8   8   2     1518.41     1536.05     38.07 o
   9   8   2       24.27       32.90     21.02 o
  10   8   2      377.28      353.11     24.59 o
  11   8   2      150.51      137.93     27.45 o
  12   8   2      529.09      580.21     44.14 o
 -12   9   2        3.13      -10.84     25.32 o
 -11   9   2      474.92      477.88     35.62 o
 -10   9   2        1.73       -0.94     22.13 o
  -9   9   2       64.82       21.93     20.49 o
  -8   9   2      733.02      713.10     26.23 o
  -7   9   2     1122.31     1125.82     25.42 o
  -6   9   2     2219.01     2208.52     27.06 o
  -5   9   2      451.56      406.85      9.29 o
  -4   9   2     1952.20     1966.80     20.40 o
  -3   9   2     3022.76     2804.88     28.21 o
  -2   9   2     1040.09     1031.55     12.75 o
  -1   9   2      297.92      306.89      6.97 o
   0   9   2      265.84      267.60      6.68 o
   1   9   2     5961.42     6020.94     48.45 o
   2   9   2      182.38      215.79      5.78 o
   3   9   2       10.80        5.32      3.47 o
   4   9   2     2027.99     2055.87     19.50 o
   5   9   2     2252.55     2299.49     25.14 o
   6   9   2      237.48      257.70     10.15 o
   7   9   2      174.94      182.27     15.84 o
   8   9   2      422.37      404.62     21.71 o
   9   9   2      253.48      283.23     27.64 o
  10   9   2       92.91      129.06     26.21 o
  11   9   2      220.69      208.51     29.72 o
  12   9   2       33.03       25.42     27.46 o
 -12  10   2      187.43      156.85     30.19 o
 -11  10   2       54.04       72.14     26.41 o
 -10  10   2      627.46      601.50     41.00 o
  -9  10   2       11.56       48.86     21.92 o
  -8  10   2     2318.27     2317.07     45.36 o
  -7  10   2      258.29      269.28     15.47 o
  -6  10   2      341.29      371.05     14.84 o
  -5  10   2      263.72      293.49      9.06 o
  -4  10   2     1974.35     1959.59     22.32 o
  -3  10   2      659.95      700.88     11.48 o
  -2  10   2     6265.34     6415.52     54.20 o
  -1  10   2      104.43      123.23      5.30 o
   0  10   2     2975.02     3090.73     33.35 o
   1  10   2     1149.83     1229.47     14.92 o
   2  10   2     5399.12     5513.00     45.34 o
   3  10   2      221.51      239.44      6.43 o
   4  10   2     1973.79     1946.25     20.15 o
   5  10   2     1007.58     1009.18     15.27 o
   6  10   2     1232.10     1267.65     23.56 o
   7  10   2      384.79      414.61     20.36 o
   8  10   2      350.43      340.20     66.51 o
   9  10   2       75.25       74.54     23.72 o
  10  10   2      776.71      778.87     41.35 o
  11  10   2       24.57       28.95     27.48 o
  12  10   2      220.03      181.26     31.68 o
 -12  11   2       35.46       80.71     29.29 o
 -11  11   2      353.88      362.20     34.37 o
 -10  11   2       15.44       18.76     24.83 o
  -9  11   2       59.39       57.76     23.49 o
  -8  11   2        8.51       18.29     14.21 o
  -7  11   2      844.00      901.29     27.24 o
  -6  11   2      833.57      802.89     18.36 o
  -5  11   2      120.22      113.35      9.78 o
  -4  11   2      127.80      131.96      8.24 o
  -3  11   2     5931.56     5757.46     53.41 o
  -2  11   2      490.18      497.63      9.99 o
  -1  11   2      640.24      581.10     10.57 o
   0  11   2       23.83       46.05      5.16 o
   1  11   2     6971.96     6745.67     65.06 o
   2  11   2      890.56      891.96     13.23 o
   3  11   2       92.24       97.36      5.75 o
   4  11   2      658.55      642.53     12.73 o
   5  11   2     1584.24     1538.78     23.15 o
   6  11   2       65.89       50.15     13.39 o
   7  11   2        1.35       10.16     13.84 o
   8  11   2      144.28      171.81     23.44 o
   9  11   2      928.37      963.38     42.74 o
  10  11   2      222.05      259.21     66.72 o
  11  11   2       13.97      -12.24     26.44 o
  12  11   2      164.64      193.42     39.07 o
 -12  12   2       26.41       -0.66     30.26 o
 -11  12   2        0.56       11.29     26.92 o
 -10  12   2     1075.66     1022.69     46.38 o
  -9  12   2      190.00      184.30     27.27 o
  -8  12   2      200.38      259.14     23.13 o
  -7  12   2       14.56       20.97     14.39 o
  -6  12   2      564.15      585.32     20.42 o
  -5  12   2      576.79      544.76     23.18 o
  -4  12   2      194.86      227.81      8.99 o
  -3  12   2       81.47       87.84      6.41 o
  -2  12   2     3844.02     3792.91     36.82 o
  -1  12   2     1281.80     1251.87     16.32 o
   0  12   2     1743.28     1689.54     21.29 o
   1  12   2      186.90      182.60      7.91 o
   2  12   2     2273.76     2311.05     26.42 o
   3  12   2       36.19       38.95      5.55 o
   4  12   2     1252.69     1238.67     16.55 o
   5  12   2      151.10      170.88     10.08 o
   6  12   2      216.28      265.05     17.98 o
   7  12   2      241.79      243.26     19.03 o
   8  12   2      449.03      402.23     29.89 o
   9  12   2        9.10       11.19     23.14 o
  10  12   2      368.58      384.39     33.98 o
  11  12   2      116.47       59.16     28.43 o
 -11  13   2      186.10      220.05     33.19 o
 -10  13   2      174.26      167.80     29.32 o
  -9  13   2       75.52       85.88     25.65 o
  -8  13   2      441.04      442.29     28.56 o
  -7  13   2     1886.88     1896.73     67.57 o
  -6  13   2     1285.24     1278.24     28.26 o
  -5  13   2       18.41       14.16     10.63 o
  -4  13   2     1071.43     1074.75     19.94 o
  -3  13   2     6281.21     6402.43     59.67 o
  -2  13   2      413.10      404.91     10.91 o
  -1  13   2      195.46      183.88      8.31 o
   0  13   2     2011.04     1997.80     24.43 o
   1  13   2      453.51      475.15     23.02 o
   2  13   2     3983.59     3875.74     43.48 o
   3  13   2     4318.27     4229.42     43.17 o
   4  13   2      775.22      822.56     17.18 o
   5  13   2     1848.61     1845.23     41.05 o
   6  13   2      199.59      205.95     21.39 o
   7  13   2       65.79       64.84     16.14 o
   8  13   2      502.08      510.49     32.84 o
   9  13   2      492.88      564.54     36.16 o
  10  13   2      316.65      333.88     32.99 o
  11  13   2        4.14       -4.71     36.43 o
 -11  14   2        5.42       18.73     28.91 o
 -10  14   2      161.92      183.41     31.06 o
  -9  14   2     1412.84     1386.09     52.30 o
  -8  14   2       28.17       35.62     17.01 o
  -7  14   2        1.71      -14.37     14.37 o
  -6  14   2      220.46      190.87     14.95 o
  -5  14   2     2733.86     2761.17     43.91 o
  -4  14   2      608.76      527.38     18.66 o
  -3  14   2      126.31      105.62      9.73 o
  -2  14   2      256.84      205.39     11.30 o
  -1  14   2     5414.49     5244.68     56.38 o
   0  14   2       99.01       82.07      8.13 o
   1  14   2     2163.79     1945.94     26.36 o
   2  14   2        8.71       20.83      7.67 o
   3  14   2     5316.98     5143.12     55.98 o
   4  14   2      670.92      620.70     17.03 o
   5  14   2       40.39       56.02     11.50 o
   6  14   2       59.33       54.40     14.64 o
   7  14   2     1058.53     1076.22     33.68 o
   8  14   2        4.30       16.77     22.75 o
   9  14   2       77.24      141.93     27.28 o
  10  14   2       82.17      128.09     28.54 o
  11  14   2      124.85      146.26     30.96 o
 -11  15   2        3.28        3.04     28.51 o
 -10  15   2      195.83      224.80     32.35 o
  -9  15   2       41.68       20.34     25.27 o
  -8  15   2      738.23      783.70     50.69 o
  -7  15   2      136.79      155.50     17.73 o
  -6  15   2      791.39      780.27     23.99 o
  -5  15   2       67.92       38.84     13.55 o
  -4  15   2      437.86      532.03     22.18 o
  -3  15   2      152.84      122.81     14.13 o
  -2  15   2      181.91      241.54     13.15 o
  -1  15   2      123.10      100.13      8.80 o
   0  15   2     3382.83     3310.89     39.27 o
   1  15   2      156.00      157.28      9.90 o
   2  15   2      399.54      398.70     14.86 o
   3  15   2      413.97      453.13     13.71 o
   4  15   2      913.87      912.25     26.09 o
   5  15   2       75.17       74.79     15.36 o
   6  15   2      132.20      135.59     29.13 o
   7  15   2       50.57       63.55     17.61 o
   8  15   2      462.80      461.01     26.34 o
   9  15   2       20.50       26.08     25.54 o
  10  15   2       19.15       29.93     27.01 o
 -10  16   2       50.45       77.41     29.63 o
  -9  16   2      281.69      291.80     32.81 o
  -8  16   2       19.40       23.95     24.19 o
  -7  16   2      133.31      167.80     42.08 o
  -6  16   2      171.27      209.56     18.41 o
  -5  16   2     2818.64     2780.02     69.79 o
  -4  16   2      133.59      133.69     15.92 o
  -3  16   2       87.77       82.61     16.86 o
  -2  16   2       13.23       -0.40     12.34 o
  -1  16   2     3192.59     3036.23     40.17 o
   0  16   2      210.36      196.07     11.89 o
   1  16   2        3.79       18.71      9.64 o
   2  16   2      218.61      241.72     14.44 o
   3  16   2     1504.78     1505.33     33.57 o
   4  16   2       70.95       66.79     14.28 o
   5  16   2       47.83       37.14     16.54 o
   6  16   2      156.78      159.57     23.47 o
   7  16   2     1865.28     1884.92     53.44 o
   8  16   2       78.45       72.89     24.33 o
   9  16   2        7.90        9.55     36.22 o
  10  16   2        7.35       19.46     38.25 o
 -10  17   2      759.51      790.32     61.34 o
  -9  17   2       12.95       20.90     36.68 o
  -8  17   2       15.53      -19.26     33.03 o
  -7  17   2       87.80       93.78     22.41 o
  -6  17   2      506.64      526.12     24.82 o
  -5  17   2      226.80      171.04     36.35 o
  -4  17   2      982.72      985.19     48.80 o
  -3  17   2     1379.41     1358.02     37.21 o
  -2  17   2     1259.56     1220.47     31.71 o
  -1  17   2        2.35        6.55     12.41 o
   0  17   2     2109.63     2163.29     36.34 o
   1  17   2     1498.06     1491.18     26.58 o
   2  17   2      790.32      759.98     28.75 o
   3  17   2       27.84       18.21     14.02 o
   4  17   2      630.90      675.90     25.92 o
   5  17   2      606.07      562.57     45.86 o
   6  17   2      511.36      480.29     30.45 o
   7  17   2        2.61      -21.47     21.47 o
   8  17   2       33.48        8.30     23.48 o
   9  17   2      247.59      261.59     45.30 o
  -9  18   2       38.64       51.48     39.07 o
  -8  18   2     1499.90     1548.86     75.27 o
  -7  18   2      117.51      117.29     19.58 o
  -6  18   2      166.41      127.19     19.08 o
  -5  18   2      326.33      317.30     22.09 o
  -4  18   2      576.02      587.67     25.31 o
  -3  18   2      260.98      242.42     19.24 o
  -2  18   2     1493.58     1437.19     35.33 o
  -1  18   2      654.72      606.11     25.18 o
   0  18   2      682.00      671.61     35.76 o
   1  18   2        1.64        9.23     11.38 o
   2  18   2     1539.80     1578.85     36.06 o
   3  18   2     1470.54     1398.10     34.44 o
   4  18   2      398.30      401.21     25.29 o
   5  18   2       16.83       14.63     19.83 o
   6  18   2      192.46      172.03     26.09 o
   7  18   2      163.47      169.26     27.34 o
   8  18   2        3.87       28.25     25.13 o
   9  18   2      226.04      242.00     45.36 o
  -9  19   2       55.07       81.22     40.06 o
  -8  19   2        5.65       33.41     35.56 o
  -7  19   2      900.77      890.64     32.66 o
  -6  19   2       11.63        8.87     17.57 o
  -5  19   2      160.01      170.06     28.90 o
  -4  19   2      212.79      243.79     20.51 o
  -3  19   2     1029.96     1031.71     31.91 o
  -2  19   2      143.26      162.00     17.33 o
  -1  19   2       17.03       26.95     15.06 o
   0  19   2      284.90      347.49     17.39 o
   1  19   2     1387.96     1371.69     29.79 o
   2  19   2      278.24      266.47     19.41 o
   3  19   2        6.48       -1.51     19.84 o
   4  19   2       31.15       51.15     16.05 o
   5  19   2     1245.46     1207.48     44.16 o
   6  19   2      164.17      124.53     25.88 o
   7  19   2       12.55       -8.58     23.95 o
   8  19   2       52.06       69.08     26.87 o
  -8  20   2      251.00      275.79     45.91 o
  -7  20   2        0.67       37.51     25.57 o
  -6  20   2      187.20      143.51     19.67 o
  -5  20   2        0.01        1.05     18.07 o
  -4  20   2      335.54      300.21     22.03 o
  -3  20   2       10.42       29.34     17.24 o
  -2  20   2      883.46      849.26     30.49 o
  -1  20   2       96.57      151.12     18.28 o
   0  20   2     1479.08     1458.86     36.66 o
   1  20   2        0.30        0.58     15.35 o
   2  20   2      250.83      224.51     19.43 o
   3  20   2        4.14        8.35      7.90 o
   4  20   2      513.03      506.05     27.99 o
   5  20   2        0.06       -8.90     22.21 o
   6  20   2      404.08      341.58     30.22 o
   7  20   2      103.76      130.43     27.01 o
   8  20   2      187.43      153.62     48.40 o
  -7  21   2      179.41      167.51     28.97 o
  -6  21   2       12.93       16.49     13.53 o
  -5  21   2      179.28      195.50     21.84 o
  -4  21   2      364.23      413.83     25.43 o
  -3  21   2     1493.15     1464.10     38.61 o
  -2  21   2       24.02       -0.81     17.86 o
  -1  21   2       64.86       66.54     20.01 o
   0  21   2       47.12       73.25     18.23 o
   1  21   2      658.01      596.68     45.19 o
   2  21   2      583.96      659.09     28.71 o
   3  21   2       34.47        8.28     15.13 o
   4  21   2       76.21       68.21     23.07 o
   5  21   2     1115.51     1091.85     44.05 o
   6  21   2       87.63      115.63     26.19 o
   7  21   2        2.88       -0.27     24.26 o
  -6  22   2      268.45      256.80     29.76 o
  -5  22   2      168.56      142.80     21.97 o
  -4  22   2       96.52       91.16     20.13 o
  -3  22   2       92.72       83.80     20.23 o
  -2  22   2      531.86      470.40     26.04 o
  -1  22   2      419.98      440.14     34.68 o
   0  22   2      117.88      147.14     19.90 o
   1  22   2       16.00       14.79     21.53 o
   2  22   2     1133.52     1055.43     34.32 o
   3  22   2      726.41      761.59     31.52 o
   4  22   2      551.37      607.71     36.07 o
   5  22   2       12.77       18.58     23.50 o
   6  22   2      301.39      298.91     32.14 o
  -5  23   2        3.54       20.20     20.59 o
  -4  23   2      140.96      155.87     23.33 o
  -3  23   2        8.65       20.95     31.81 o
  -2  23   2       10.77       20.58     18.75 o
  -1  23   2       35.56       53.16     19.59 o
   0  23   2       94.16       62.70     24.25 o
   1  23   2      252.16      314.84     30.33 o
   2  23   2      350.21      314.55     30.29 o
   3  23   2       13.49       18.53     18.94 o
   4  23   2      717.88      714.96     40.14 o
   5  23   2      345.79      299.57     32.24 o
  -4  24   2        5.72      -17.38     19.81 o
  -3  24   2        3.26        7.91     20.34 o
  -2  24   2       73.68       59.66     27.96 o
  -1  24   2      221.24      230.95     29.81 o
   0  24   2       64.88      130.46     81.00 o
   1  24   2        0.85      -10.15     23.79 o
   2  24   2        4.96       22.84     23.40 o
   3  24   2      930.53      897.54     36.27 o
  -1  25   2      101.39       46.59     25.42 o
   0  25   2      475.24      446.12     34.88 o
   1  25   2       13.18       33.38     37.46 o
 -13   0   3       24.98       17.51     48.00 o
 -11   0   3     2156.29     2058.12     96.65 o
  -9   0   3     1055.09     1063.45     61.61 o
  -7   0   3     2200.92     2025.39    103.79 o
  -5   0   3    10159.16    10653.63    133.90 o
  -3   0   3     8919.85     8964.82    115.43 o
  -1   0   3    35117.61    35649.15    401.04 o
   1   0   3   245620.27   192220.61  26106.46 o
   3   0   3      608.28      798.12     14.59 o
   5   0   3     2240.61     2086.99     37.17 o
   7   0   3      284.14      282.33     18.82 o
   9   0   3     1056.01     1045.00    137.94 o
  11   0   3      755.95      784.40     64.38 o
  13   0   3      511.11      486.58     60.91 o
 -13   1   3       21.43       47.49     89.63 o
 -12   1   3      194.08      250.88     51.33 o
 -11   1   3       71.89       93.23     29.86 o
 -10   1   3     1114.86      936.55     47.25 o
  -9   1   3      942.17      774.58     40.19 o
  -8   1   3       39.20       62.52     11.99 o
  -7   1   3        9.30        9.13      7.83 o
  -6   1   3     1173.90     1078.04     14.00 o
  -5   1   3     1550.77     1637.05     19.03 o
  -4   1   3     1139.83      945.20     12.33 o
  -3   1   3     2776.03     2770.49     28.58 o
  -2   1   3     5123.75     5454.13     47.24 o
  -1   1   3    25554.35    26459.13    219.84 o
   0   1   3    11102.10    11635.63     96.69 o
   1   1   3     2073.77     2158.50     39.59 o
   2   1   3    24314.45    25017.90    216.55 o
   3   1   3     3322.96     3390.43     31.33 o
   4   1   3     1074.10     1117.73     13.86 o
   5   1   3      456.76      430.47     10.54 o
   6   1   3     3108.02     2739.92     33.79 o
   7   1   3     1019.08     1004.99     18.33 o
   8   1   3       26.41       17.38     10.44 o
   9   1   3      985.65      984.87     32.79 o
  10   1   3      268.69      295.56     18.66 o
  11   1   3      234.25      237.21     23.40 o
  12   1   3        0.36        0.03     28.48 o
  13   1   3       48.10        8.35     60.75 o
 -13   2   3        5.75      -49.24     52.16 o
 -12   2   3      205.44      207.54     33.93 o
 -11   2   3      730.59      908.40     49.79 o
 -10   2   3       31.11       35.27     25.10 o
  -9   2   3     1622.49     1522.77     38.17 o
  -8   2   3      673.46      656.73     28.69 o
  -7   2   3     2253.45     2168.13     37.18 o
  -6   2   3     1190.92     1130.00     16.30 o
  -5   2   3      330.95      271.40      9.84 o
  -4   2   3      922.88      942.24     13.47 o
  -3   2   3      597.04      502.74      8.31 o
  -2   2   3      350.92      344.14     10.63 o
  -1   2   3      761.90      882.19     11.02 o
   0   2   3     1726.81     1708.93     15.69 o
   1   2   3      311.28      352.51      4.51 o
   2   2   3      915.79     1006.29      9.88 o
   3   2   3     7649.04     7833.53     65.05 o
   4   2   3       92.26       73.15      4.80 o
   5   2   3      296.58      265.63      8.77 o
   6   2   3      550.56      585.15     13.44 o
   7   2   3      684.78      694.64     15.44 o
   8   2   3     1660.58     1606.92     31.58 o
   9   2   3     1243.92     1214.37     28.43 o
  10   2   3      174.04      190.93     20.95 o
  11   2   3        5.03       -1.93     19.29 o
  12   2   3       84.36       61.04     39.47 o
  13   2   3      234.78      286.91     37.66 o
 -13   3   3       81.97       84.49     34.80 o
 -12   3   3      231.62      269.42     39.05 o
 -11   3   3      236.09      227.79     31.65 o
 -10   3   3      175.05      214.60     34.97 o
  -9   3   3     1373.52     1305.48     57.45 o
  -8   3   3       32.17       27.00     11.70 o
  -7   3   3      279.54      238.95     11.58 o
  -6   3   3      918.68      875.47     21.82 o
  -5   3   3     5346.58     5232.26     52.91 o
  -4   3   3      971.68     1060.57     13.97 o
  -3   3   3     1526.55     1705.79     17.10 o
  -2   3   3    16961.06    17183.04    142.37 o
  -1   3   3    11972.64    12502.81    129.15 o
   0   3   3     5349.07     5581.06     49.03 o
   1   3   3     5419.94     5745.59     45.73 o
   2   3   3     2464.84     2333.01     20.05 o
   3   3   3     4429.00     4324.35     46.53 o
   4   3   3      959.26     1178.93     14.16 o
   5   3   3      704.50      671.74     13.16 o
   6   3   3     3688.84     3627.89     45.87 o
   7   3   3     3550.11     3438.98     41.90 o
   8   3   3      325.01      352.45     16.44 o
   9   3   3      608.92      591.37     22.15 o
  10   3   3      165.12      193.03     20.47 o
  11   3   3      333.16      397.50     26.73 o
  12   3   3        1.87      -19.37     21.51 o
  13   3   3       44.28       93.04     32.70 o
 -13   4   3        7.70       58.44     32.12 o
 -12   4   3      575.17      627.02     45.35 o
 -11   4   3      359.60      440.92     36.42 o
 -10   4   3      201.94      215.53     20.89 o
  -9   4   3        0.98        1.65     19.70 o
  -8   4   3      426.22      456.69     16.39 o
  -7   4   3       11.07       25.82     12.52 o
  -6   4   3     1148.67     1132.86     19.99 o
  -5   4   3       14.73       13.19      5.33 o
  -4   4   3    12671.16    12645.17    112.83 o
  -3   4   3       38.50       52.93      5.38 o
  -2   4   3      285.61      321.14      7.32 o
  -1   4   3     1824.50     1814.78     16.89 o
   0   4   3     3630.28     3572.01     30.40 o
   1   4   3      168.60      182.28      3.85 o
   2   4   3       27.67       31.58      2.58 o
   3   4   3      364.08      411.76      8.01 o
   4   4   3     6726.79     6599.49     52.46 o
   5   4   3       33.08       27.97      3.78 o
   6   4   3      207.31      217.09     10.20 o
   7   4   3      263.11      272.40     12.08 o
   8   4   3     1573.43     1538.13     33.64 o
   9   4   3      300.33      290.34     20.58 o
  10   4   3      137.49      184.59     26.66 o
  11   4   3        6.40      -15.03     23.55 o
  12   4   3      849.66      812.86     36.16 o
  13   4   3      134.22      146.51     80.36 o
 -13   5   3      247.05      295.54     50.75 o
 -12   5   3       14.23      -24.17     36.78 o
 -11   5   3       21.21       25.63     19.42 o
 -10   5   3       28.34       56.90     17.66 o
  -9   5   3     1276.11     1250.70     36.04 o
  -8   5   3        0.96       14.30     12.69 o
  -7   5   3       87.35       88.87      9.83 o
  -6   5   3      114.74      123.58      7.94 o
  -5   5   3     2919.65     2958.58     30.65 o
  -4   5   3      126.10      142.87      6.11 o
  -3   5   3     2057.53     2438.82     61.78 o
  -1   5   3     7591.20     7843.87     65.52 o
   0   5   3      121.91      151.88      4.33 o
   1   5   3     1924.85     2086.15     17.93 o
   2   5   3      521.33      548.51      8.46 o
   3   5   3     3042.79     2999.28     29.19 o
   4   5   3      264.42      280.10      6.55 o
   5   5   3      571.40      493.53      9.88 o
   6   5   3       45.84       40.26      7.94 o
   7   5   3      217.54      205.62     11.49 o
   8   5   3       74.83       77.97     12.23 o
   9   5   3     1839.68     1778.24     86.38 o
  10   5   3        1.01        2.36     14.88 o
  11   5   3      914.68      935.05     35.93 o
  12   5   3      157.76      191.84     25.39 o
 -13   6   3       30.93       38.35     47.18 o
 -12   6   3     1074.77     1061.77    114.65 o
 -11   6   3      238.77      239.87     24.00 o
 -10   6   3       98.57       57.01     25.65 o
  -9   6   3       60.70       47.73     16.86 o
  -8   6   3     2719.50     2827.13     46.33 o
  -7   6   3      235.92      259.33     12.67 o
  -6   6   3       92.31       70.25      8.94 o
  -5   6   3       83.53       77.71      5.92 o
  -4   6   3    18062.83    18892.41    157.94 o
  -3   6   3      466.96      460.38      7.72 o
  -2   6   3      623.69      685.30      9.37 o
  -1   6   3        8.40       12.41      3.72 o
   0   6   3     1558.65     1399.81     13.73 o
   1   6   3     3709.71     3744.18     30.71 o
   2   6   3       45.60       56.67      3.36 o
   3   6   3        3.29        3.22      3.02 o
   4   6   3     3243.10     3329.50     39.29 o
   5   6   3      569.09      564.76     23.23 o
   6   6   3      358.65      374.09     10.79 o
   7   6   3        7.07        1.76      9.69 o
   8   6   3     1129.20     1156.82     38.20 o
   9   6   3       57.07       63.33     17.06 o
  10   6   3      693.82      667.84     30.90 o
  11   6   3        5.28        4.17     18.36 o
  12   6   3      144.63      142.63     22.69 o
 -13   7   3       19.49       20.25     44.24 o
 -12   7   3      294.94       80.30     27.36 o
 -11   7   3      109.69      112.76     20.78 o
 -10   7   3      929.57      944.76     62.76 o
  -9   7   3      372.08      379.56     22.77 o
  -8   7   3        3.00        5.33     12.39 o
  -7   7   3      889.47      888.11     20.88 o
  -6   7   3     1718.56     1753.91     23.25 o
  -5   7   3     2946.35     3000.41     33.60 o
  -4   7   3      471.72      445.04      8.79 o
  -3   7   3      217.16      237.75     13.95 o
  -2   7   3     1047.11      964.00     11.36 o
  -1   7   3     6555.77     6564.70     61.78 o
   0   7   3       24.57       33.17      3.04 o
   1   7   3     5966.84     6378.71     50.64 o
   2   7   3      619.59      590.43      8.45 o
   3   7   3     7796.34     8363.42    162.95 o
   4   7   3      137.72      124.26      5.39 o
   5   7   3      288.48      280.45      7.76 o
   6   7   3     1903.37     1814.12     23.72 o
   7   7   3      735.57      742.25     20.73 o
   8   7   3       67.93       66.17     15.32 o
   9   7   3        5.03       26.13     16.39 o
  10   7   3       34.68       60.20     23.31 o
  11   7   3       34.16       25.26     21.00 o
  12   7   3      168.54      198.49     25.13 o
 -13   8   3       64.36       47.20     43.16 o
 -12   8   3      226.85      198.95     30.55 o
 -11   8   3      394.34      460.18     54.58 o
 -10   8   3      353.57      355.41     31.35 o
  -9   8   3      524.25      564.92     27.82 o
  -8   8   3      183.91      180.00     15.95 o
  -7   8   3     3044.80     2913.72     49.97 o
  -6   8   3     1684.29     1626.14     23.57 o
  -5   8   3       10.04        3.22      5.35 o
  -4   8   3     5005.05     4831.98     49.74 o
  -3   8   3      654.42      624.84     17.63 o
  -2   8   3      101.30      101.84      4.78 o
  -1   8   3      335.30      361.32      6.93 o
   0   8   3    12248.90    13090.97    107.35 o
   1   8   3     2125.70     2167.71     18.84 o
   2   8   3     1384.89     1587.18     20.66 o
   3   8   3     2570.57     2751.81     50.54 o
   4   8   3     1168.11     1161.07     14.11 o
   5   8   3      655.64      633.28     11.58 o
   6   8   3      429.86      447.35     11.60 o
   7   8   3     1202.39     1196.79     28.07 o
   8   8   3       10.99       13.15     14.14 o
   9   8   3      368.94      362.81     22.13 o
  10   8   3       66.68       63.56     25.77 o
  11   8   3      212.67      245.02     30.16 o
  12   8   3      297.06      292.93     33.41 o
 -12   9   3      167.03      134.80     30.56 o
 -11   9   3        1.15       27.55     26.31 o
 -10   9   3     1170.70     1119.33     45.59 o
  -9   9   3      114.04      116.24     40.55 o
  -8   9   3      371.85      350.77     26.26 o
  -7   9   3       22.18       19.22     11.95 o
  -6   9   3     4460.94     4334.22     51.26 o
  -5   9   3      418.79      444.02     10.24 o
  -4   9   3      595.65      583.84     11.84 o
  -3   9   3       48.74       61.25      5.98 o
  -2   9   3     7314.32     7438.34     63.03 o
  -1   9   3     1786.77     1948.19     20.30 o
   0   9   3      935.82      984.61     11.95 o
   1   9   3      396.88      398.41      7.46 o
   2   9   3     5662.72     5715.28     52.18 o
   3   9   3     1298.87     1402.25     22.60 o
   4   9   3      223.00      237.94      7.53 o
   5   9   3        4.48       14.99      7.32 o
   6   9   3     2950.08     2852.02     31.07 o
   7   9   3      119.98      126.69     12.87 o
   8   9   3        6.53       10.72     13.12 o
   9   9   3      321.59      344.23     23.06 o
  10   9   3      550.82      583.09     36.14 o
  11   9   3      236.06      208.14     30.36 o
  12   9   3       20.10       16.33     27.64 o
 -12  10   3       84.37       76.89     29.60 o
 -11  10   3     1150.22     1145.86     49.62 o
 -10  10   3        1.89       28.36     24.84 o
  -9  10   3       38.73       42.84     22.37 o
  -8  10   3      292.46      315.50     47.79 o
  -7  10   3     2157.07     2024.40     41.41 o
  -6  10   3      172.61      150.68     11.56 o
  -5  10   3     1865.85     1764.87     21.46 o
  -4  10   3      552.40      527.38     10.58 o
  -3  10   3      964.14      943.49     13.65 o
  -2  10   3      547.32      655.12     10.04 o
  -1  10   3     1715.39     1634.31     18.30 o
   0  10   3      389.60      406.54      8.48 o
   1  10   3     3661.12     3594.57     30.87 o
   2  10   3      576.05      648.71     15.74 o
   3  10   3      374.08      355.86      7.36 o
   4  10   3      229.43      260.65      8.11 o
   5  10   3     1410.02     1476.97     34.69 o
   6  10   3        0.65       -8.67      8.67 o
   7  10   3       10.40       -9.37     17.97 o
   8  10   3       35.27       16.05     19.14 o
   9  10   3      539.66      596.41     35.12 o
  10  10   3        0.85       10.25     23.85 o
  11  10   3      194.41      240.69     32.28 o
  12  10   3       88.42      120.49     29.40 o
 -12  11   3      136.78      168.78     33.01 o
 -11  11   3        5.10       -2.19     30.98 o
 -10  11   3      208.87      214.12     29.77 o
  -9  11   3      229.83      237.20     20.03 o
  -8  11   3      251.80      251.29     18.79 o
  -7  11   3        0.14      -13.10     13.10 o
  -6  11   3     4122.13     3820.82     63.65 o
  -5  11   3       44.59       37.93      7.91 o
  -4  11   3      451.33      463.99     15.39 o
  -3  11   3      134.75      143.38      9.50 o
  -2  11   3     6558.46     6476.51     55.10 o
  -1  11   3     1233.02     1233.70     16.51 o
   0  11   3      454.81      449.52      9.83 o
   1  11   3      985.23      983.82     12.01 o
   2  11   3     5352.19     5299.25     48.73 o
   3  11   3      193.21      201.59      8.96 o
   4  11   3       59.71       56.78      6.75 o
   5  11   3      475.59      458.57     15.94 o
   6  11   3     4987.80     4793.86     77.09 o
   7  11   3       52.58       44.39     14.88 o
   8  11   3      242.42      264.08     26.54 o
   9  11   3       21.69       52.14     23.36 o
  10  11   3      539.17      575.34     38.97 o
  11  11   3        4.01       20.31     35.69 o
 -12  12   3      185.91      183.90     40.43 o
 -11  12   3      117.50      128.47     30.52 o
 -10  12   3      151.98      142.92     30.96 o
  -9  12   3      121.06      130.26     18.99 o
  -8  12   3      430.60      413.26     22.37 o
  -7  12   3     2962.41     2846.52     53.10 o
  -6  12   3      420.81      405.16     35.73 o
  -5  12   3      326.64      373.38     18.23 o
  -4  12   3     6890.04     6728.29     66.60 o
  -3  12   3     3691.88     3714.62     37.22 o
  -2  12   3     1199.03     1168.40     14.78 o
  -1  12   3      931.28      898.61     13.53 o
   0  12   3     2204.99     2106.53     24.90 o
   1  12   3     1103.91     1123.79     16.74 o
   2  12   3       28.33       20.20      7.08 o
   3  12   3      593.04      556.73     14.72 o
   4  12   3     3231.26     3080.93     34.04 o
   5  12   3     2721.96     2780.37     44.49 o
   6  12   3      528.17      549.57     24.47 o
   7  12   3      753.28      695.80     27.66 o
   8  12   3      545.14      536.86     33.04 o
   9  12   3     1055.79     1079.78     51.95 o
  10  12   3      169.69      172.34     56.35 o
  11  12   3      252.49      212.30     31.73 o
 -11  13   3        2.18       -7.79     27.44 o
 -10  13   3       47.13       55.37     27.58 o
  -9  13   3      627.07      703.74     39.77 o
  -8  13   3      151.09      113.47     18.13 o
  -7  13   3      408.59      404.75     21.92 o
  -6  13   3      173.44      219.49     17.14 o
  -5  13   3     2621.86     2560.80     47.91 o
  -4  13   3      222.45      224.96     13.71 o
  -3  13   3      492.47      499.92     12.54 o
  -2  13   3      284.04      263.70      8.79 o
  -1  13   3     4228.86     4199.51     43.14 o
   0  13   3       33.81       19.99      6.53 o
   1  13   3      512.38      490.64     12.25 o
   2  13   3       18.87       15.40      7.23 o
   3  13   3     1740.66     1724.39     21.95 o
   4  13   3      221.02      197.69      9.33 o
   5  13   3       16.56       10.64     14.75 o
   6  13   3      381.65      423.17     21.24 o
   7  13   3     1077.76     1059.62     32.75 o
   8  13   3       12.75        8.63     16.84 o
   9  13   3      162.64      182.15     27.44 o
  10  13   3      461.06      475.51     36.06 o
  11  13   3       98.01       93.80     29.83 o
 -11  14   3        4.21      -10.23     28.07 o
 -10  14   3       76.31       21.40     27.36 o
  -9  14   3      125.30      142.41     27.58 o
  -8  14   3      679.64      650.22     27.35 o
  -7  14   3      153.25      165.36     18.30 o
  -6  14   3      522.99      504.07     27.30 o
  -5  14   3      458.93      442.78     20.40 o
  -4  14   3     1530.07     1609.28     30.88 o
  -3  14   3      268.60      270.26     16.26 o
  -2  14   3       57.83       72.65      8.97 o
  -1  14   3     3832.51     3683.69     42.31 o
   0  14   3      923.01      902.75     16.96 o
   1  14   3      765.22      752.18     17.58 o
   2  14   3       10.42        8.38      7.65 o
   3  14   3     1381.70     1350.19     22.71 o
   4  14   3     2727.31     2652.69     36.62 o
   5  14   3      110.76      137.47     19.24 o
   6  14   3      124.65      143.29     17.07 o
   7  14   3      185.66      183.90     18.77 o
   8  14   3     1002.20     1013.59     34.11 o
   9  14   3      125.11      153.87     28.02 o
  10  14   3       60.23       78.00     28.16 o
 -11  15   3      231.51      257.39     34.70 o
 -10  15   3      313.62      299.26     34.00 o
  -9  15   3      987.74      930.39     46.08 o
  -8  15   3        9.82      -10.25     17.45 o
  -7  15   3      308.31      343.13     21.87 o
  -6  15   3        5.28      -11.01     12.81 o
  -5  15   3     1915.30     1893.00     34.78 o
  -4  15   3       32.09       43.96     13.73 o
  -3  15   3      523.87      590.44     22.76 o
  -2  15   3      522.28      464.80     19.78 o
  -1  15   3     1800.08     1866.40     31.18 o
   0  15   3       35.47       31.34      8.79 o
   1  15   3     1115.58     1091.20     21.51 o
   2  15   3       27.09       28.12      9.54 o
   3  15   3     1725.42     1690.51     27.40 o
   4  15   3      274.01      249.54     16.65 o
   5  15   3     1967.62     2015.50     59.92 o
   6  15   3        0.01       27.71     29.06 o
   7  15   3     1144.31     1179.10     48.60 o
   8  15   3      165.27      164.94     20.78 o
   9  15   3      604.41      692.04     39.86 o
  10  15   3       71.72      112.19     29.26 o
 -10  16   3       27.02       27.17     27.65 o
  -9  16   3       67.62       71.69     32.31 o
  -8  16   3      740.59      810.44     31.71 o
  -7  16   3      129.36      102.44     21.77 o
  -6  16   3      244.22      251.08     19.55 o
  -5  16   3       19.47       11.67     14.92 o
  -4  16   3     1229.24     1073.45     31.59 o
  -3  16   3      380.23      345.16     18.92 o
  -2  16   3      862.37      730.83     25.52 o
  -1  16   3        7.06       -8.51     11.80 o
   0  16   3      867.55      901.84     32.13 o
   1  16   3     1115.63     1066.95     24.08 o
   2  16   3      222.95      215.85     12.64 o
   3  16   3      440.40      423.42     22.36 o
   4  16   3     1666.39     1703.66     37.21 o
   5  16   3       56.92       58.44     19.59 o
   6  16   3        2.63        8.80     19.02 o
   7  16   3      501.49      475.08     31.66 o
   8  16   3      673.80      646.54     36.32 o
   9  16   3       17.97      -34.57     34.57 o
  10  16   3       51.13        6.14     38.52 o
 -10  17   3       54.14       60.57     39.72 o
  -9  17   3     1061.92     1072.16     64.83 o
  -8  17   3        6.68      -12.25     20.96 o
  -7  17   3      251.59      203.45     25.11 o
  -6  17   3       79.74       86.03     20.41 o
  -5  17   3      844.80      808.44     28.85 o
  -4  17   3      465.18      454.94     22.06 o
  -3  17   3      151.44      137.26     16.77 o
  -2  17   3      212.60      223.94     23.75 o
  -1  17   3     1079.18     1046.99     28.83 o
   0  17   3        9.21      -10.53     10.53 o
   1  17   3      220.29      231.99     15.10 o
   2  17   3      528.83      506.55     18.73 o
   3  17   3     2005.32     1987.53     40.73 o
   4  17   3      216.33      206.54     17.73 o
   5  17   3       38.33      105.19     22.07 o
   6  17   3      722.57      759.64     38.51 o
   7  17   3      354.68      416.25     30.66 o
   8  17   3        7.17       -3.89     23.20 o
   9  17   3        5.56       -7.70     36.90 o
  -9  18   3      187.93      236.85     43.28 o
  -8  18   3      527.52      555.00     52.05 o
  -7  18   3      630.88      631.03     34.21 o
  -6  18   3      167.67      166.39     24.31 o
  -5  18   3      130.40      172.34     43.75 o
  -4  18   3      366.26      334.58     21.31 o
  -3  18   3     1594.17     1541.61     36.97 o
  -2  18   3        0.61       21.54     14.85 o
  -1  18   3      296.25      303.27     19.32 o
   0  18   3     1016.91      944.91     25.06 o
   1  18   3     1771.29     1781.65     45.63 o
   2  18   3        1.16        6.46     11.57 o
   3  18   3      185.07      162.55     17.35 o
   4  18   3      461.39      439.75     28.69 o
   5  18   3      939.38      914.17     40.50 o
   6  18   3       69.92      103.62     38.36 o
   7  18   3      281.28      335.67     74.76 o
   8  18   3      147.35      169.54     28.01 o
   9  18   3      597.82      642.86     59.79 o
  -9  19   3        6.54       33.33     40.09 o
  -8  19   3       89.02       77.07     38.20 o
  -7  19   3       12.15       47.38     22.84 o
  -6  19   3      941.19     1002.10     33.63 o
  -5  19   3       40.96       73.75     18.62 o
  -4  19   3      145.16      163.31     20.40 o
  -3  19   3       74.69       53.33     17.21 o
  -2  19   3     1382.24     1298.63     34.39 o
  -1  19   3       12.83        2.35     15.58 o
   0  19   3      108.49      118.48     17.02 o
   1  19   3       43.05       27.09     16.86 o
   2  19   3      588.16      649.47     43.42 o
   3  19   3       21.30        9.73     15.14 o
   4  19   3       26.68       24.66     21.14 o
   5  19   3       75.18       47.95     21.95 o
   6  19   3      903.87      855.42     42.62 o
   7  19   3       11.06       10.97     28.35 o
   8  19   3      182.57      193.77     49.27 o
  -8  20   3      233.04      278.73     45.87 o
  -7  20   3      928.88      972.00     42.36 o
  -6  20   3       38.46       69.58     24.25 o
  -5  20   3       40.02       39.04     18.92 o
  -4  20   3       50.38       63.90     18.66 o
  -3  20   3      942.96      906.94     50.82 o
  -2  20   3       12.97       19.50     16.71 o
  -1  20   3      578.90      604.84     36.50 o
   0  20   3       78.04      112.21     17.71 o
   1  20   3     1718.10     1752.45     35.85 o
   2  20   3      127.17       98.17     17.25 o
   3  20   3      142.29      136.80     18.60 o
   4  20   3       14.50       30.51     22.47 o
   5  20   3      529.94      534.04     34.65 o
   6  20   3        0.09      -12.85     24.05 o
   7  20   3       33.98       19.38     25.76 o
  -7  21   3       14.20       39.39     25.12 o
  -6  21   3      777.16      759.86     32.33 o
  -5  21   3       15.16       36.89     19.74 o
  -4  21   3        9.04       26.41     18.13 o
  -3  21   3        1.87       12.21     17.67 o
  -2  21   3     1372.76     1369.32     38.45 o
  -1  21   3      673.72      742.04     30.43 o
   0  21   3       42.98       43.01     21.49 o
   1  21   3       49.79       76.71     22.37 o
   2  21   3      607.49      602.40     27.37 o
   3  21   3      100.65       87.09     22.73 o
   4  21   3        3.59        4.49     21.26 o
   5  21   3        5.00       -6.41     22.66 o
   6  21   3      189.74      204.04     28.91 o
   7  21   3        3.89      -10.91     25.05 o
  -6  22   3       57.97       64.53     21.06 o
  -5  22   3       14.86       28.21     23.45 o
  -4  22   3        7.21      -16.61     19.08 o
  -3  22   3       32.20       49.64     19.82 o
  -2  22   3      145.96      127.90     21.28 o
  -1  22   3      577.88      599.00     28.56 o
   0  22   3       81.74      107.27     19.98 o
   1  22   3       17.91       41.45     22.64 o
   2  22   3       41.21       73.24     18.77 o
   3  22   3      232.61      273.63     22.62 o
   4  22   3      126.14      121.13     25.40 o
   5  22   3       48.71       56.83     24.92 o
   6  22   3       59.80       76.63     27.23 o
  -5  23   3      169.72      112.13     22.85 o
  -4  23   3      459.34      450.14     28.41 o
  -3  23   3       40.57       75.05     20.97 o
  -2  23   3      331.61      300.09     24.64 o
  -1  23   3      142.60      115.12     21.29 o
   0  23   3       19.88       25.96     22.40 o
   1  23   3      246.23      244.19     32.25 o
   2  23   3      337.26      322.25     29.23 o
   3  23   3       16.54       11.23     18.55 o
   4  23   3       32.08       -1.47     53.57 o
  -3  24   3      512.60      553.98     32.13 o
  -2  24   3      446.40      467.77     27.86 o
  -1  24   3        1.15      -15.69     19.27 o
   0  24   3     1279.10     1246.47     48.08 o
   1  24   3       12.16       11.85     25.07 o
   2  24   3      115.25       78.20     36.01 o
   3  24   3        1.00        1.39      7.15 o
 -12   0   4       74.16      113.75     47.40 o
 -10   0   4     1777.86     1703.46     81.22 o
  -8   0   4      362.67      284.10     26.03 o
  -6   0   4     4872.66     4738.32     58.08 o
  -4   0   4      103.10      115.56      7.34 o
  -2   0   4    22682.62    23268.32    259.58 o
   0   0   4    79351.04    82259.46    919.22 o
   2   0   4    19575.53    20334.81    249.99 o
   4   0   4     1317.54     1471.37     24.22 o
   6   0   4     5280.83     5205.27     93.30 o
   8   0   4      652.35      637.78     28.67 o
  10   0   4      493.65      529.70     35.77 o
  12   0   4        0.82       95.29     43.50 o
 -13   1   4      842.78      906.33     55.90 o
 -12   1   4      265.51      317.87     37.08 o
 -11   1   4      354.18      272.77     34.69 o
 -10   1   4       79.24       45.57     25.53 o
  -9   1   4      250.35      294.36     29.54 o
  -8   1   4      840.77      785.74     20.22 o
  -7   1   4     1202.02     1111.61     19.08 o
  -6   1   4      334.82      356.60      8.31 o
  -5   1   4     2117.93     1781.04     19.23 o
  -4   1   4     4537.13     4761.94     45.30 o
  -3   1   4     2847.97     2930.76     27.64 o
  -2   1   4     3714.91     4062.49     34.35 o
  -1   1   4     8618.09     9421.67     75.41 o
   0   1   4      555.57      566.73      6.84 o
   1   1   4       48.43       40.86      3.72 o
   2   1   4      232.15      226.17      4.66 o
   3   1   4     4698.94     4594.24     39.52 o
   4   1   4       10.90        7.31      3.95 o
   5   1   4     3171.12     3150.33     37.13 o
   6   1   4      234.88      228.23      9.70 o
   7   1   4     1232.68     1170.24     20.31 o
   8   1   4      162.65      158.60     14.81 o
   9   1   4     1039.54      997.03     26.54 o
  10   1   4       15.55       29.84     14.91 o
  11   1   4      643.57      759.61     35.61 o
  12   1   4       36.47      106.42    101.59 o
  13   1   4        2.29       -0.88     32.27 o
 -13   2   4      137.48      207.11     37.74 o
 -12   2   4      118.03      127.92     33.87 o
 -11   2   4      193.34      175.60     30.71 o
 -10   2   4      683.87      675.20     40.38 o
  -9   2   4      928.03      922.92     26.38 o
  -8   2   4       77.60       44.87     12.26 o
  -7   2   4     1176.96     1181.16     26.08 o
  -6   2   4     5032.24     5018.24     52.60 o
  -5   2   4      139.02      205.19      7.56 o
  -4   2   4     2178.22     2356.18     23.27 o
  -3   2   4     3834.36     3699.74     31.76 o
  -2   2   4     5035.14     4789.44     41.39 o
  -1   2   4     5272.81     5448.64     42.10 o
   0   2   4     5368.16     5346.96     43.24 o
   1   2   4     1746.95     1698.41     13.66 o
   2   2   4      145.91      113.88      3.75 o
   3   2   4     1404.99     1320.57     13.20 o
   4   2   4       40.14       34.54      3.71 o
   5   2   4     1372.00     1279.35     33.20 o
   6   2   4      663.43      617.00     14.15 o
   7   2   4        6.92        0.94      7.39 o
   8   2   4      352.26      371.06     17.01 o
   9   2   4       25.42       23.48     12.75 o
  10   2   4     1471.36     1470.96     33.72 o
  11   2   4       14.50       26.86     19.83 o
  12   2   4       24.40       78.97     23.48 o
  13   2   4       84.00       58.51     33.35 o
 -13   3   4      450.77      536.97     46.36 o
 -12   3   4       92.10      108.11     33.32 o
 -11   3   4       44.23       41.20     28.11 o
 -10   3   4       98.13       49.89     31.30 o
  -9   3   4      100.33       98.14     16.78 o
  -8   3   4     1740.92     1665.62     33.71 o
  -7   3   4      842.42      758.00     26.42 o
  -6   3   4        0.71       -3.70      6.36 o
  -5   3   4     3862.39     3919.40     41.78 o
  -4   3   4       63.22       95.23      5.39 o
  -3   3   4     4099.56     4440.26     42.21 o
  -2   3   4      436.17      430.25      5.96 o
  -1   3   4      353.56      365.82      9.16 o
   0   3   4     9392.01     9692.98     81.18 o
   1   3   4     1584.51     1562.91     12.85 o
   2   3   4       11.21       17.12      2.17 o
   3   3   4     2430.66     2387.18     21.28 o
   4   3   4    10978.11    11081.78     87.66 o
   5   3   4      473.38      460.63     11.58 o
   6   3   4       62.01       74.78      8.36 o
   7   3   4      330.26      311.00     13.39 o
   8   3   4      355.57      341.80     16.79 o
   9   3   4      538.43      534.25     20.62 o
  10   3   4      131.58      119.44     20.08 o
  11   3   4      313.97      329.07     25.19 o
  12   3   4      445.60      489.93     30.26 o
 -13   4   4      527.28      478.32     43.76 o
 -12   4   4      112.09      109.59     32.09 o
 -11   4   4      192.35      251.78     32.21 o
 -10   4   4      136.43      116.60     19.26 o
  -9   4   4      968.80      937.34     32.59 o
  -8   4   4        0.81        3.39     11.61 o
  -7   4   4     8039.15     8034.70    108.49 o
  -6   4   4     1621.70     1561.20     24.33 o
  -5   4   4     4516.76     4266.52     41.87 o
  -4   4   4     1589.06     1685.22     18.10 o
  -3   4   4     5798.28     5598.18     49.13 o
  -2   4   4     5762.42     5823.18     57.70 o
  -1   4   4     3386.98     3446.32     39.41 o
   0   4   4      150.51      165.00      3.98 o
   1   4   4     8442.16     8524.48     62.97 o
   2   4   4     1645.00     1634.27     15.40 o
   3   4   4     2183.72     2244.37     21.78 o
   4   4   4      501.15      521.77      9.62 o
   5   4   4     3090.84     2965.83     32.00 o
   6   4   4      204.70      217.04      9.63 o
   7   4   4       10.29       14.13     10.09 o
   8   4   4      114.71      105.68     14.34 o
   9   4   4      158.41      178.97     15.49 o
  10   4   4       35.73       49.05     21.06 o
  11   4   4      163.46      160.98     23.31 o
  12   4   4        3.58      -12.67     22.01 o
 -13   5   4        5.65       26.17     31.86 o
 -12   5   4     1073.66     1193.34     55.09 o
 -11   5   4      319.71      416.25     40.86 o
 -10   5   4      413.80      418.77     25.05 o
  -9   5   4       63.13       49.67     16.82 o
  -8   5   4     5927.66     5697.77     90.62 o
  -7   5   4       31.51       39.49      9.22 o
  -6   5   4      163.39      167.59      9.48 o
  -5   5   4     2453.40     2347.15     25.51 o
  -4   5   4     4243.85     4329.90     39.67 o
  -3   5   4      671.71      711.37     10.48 o
  -2   5   4      961.28     1072.43     12.51 o
  -1   5   4      667.48      682.95     11.37 o
   0   5   4     5659.98     5743.75     45.38 o
   1   5   4      455.69      473.43      5.91 o
   2   5   4      106.17      116.89      4.11 o
   3   5   4      271.68      310.33      6.44 o
   4   5   4     6526.58     6453.68     63.45 o
   5   5   4      651.93      627.60     12.37 o
   6   5   4      361.38      387.92     13.26 o
   7   5   4       59.52       64.61     14.10 o
   8   5   4     1297.29     1305.93     28.54 o
   9   5   4       60.11       45.23     16.98 o
  10   5   4       78.23      115.31     27.07 o
  11   5   4        0.20      -18.81     18.81 o
  12   5   4      184.61      184.17     25.33 o
 -13   6   4       30.05      -33.19     45.46 o
 -12   6   4       55.25       52.33     31.79 o
 -11   6   4      808.81      824.83     82.48 o
 -10   6   4      125.44      112.53     18.94 o
  -9   6   4     1767.27     1656.34    151.16 o
  -8   6   4       92.10       87.67     12.47 o
  -7   6   4      650.45      651.33     18.10 o
  -6   6   4      376.65      377.04     10.49 o
  -5   6   4     1785.63     1661.72     21.45 o
  -4   6   4      149.66      191.02     10.99 o
  -3   6   4     1783.88     1777.12     19.53 o
  -2   6   4      443.13      488.26      7.28 o
  -1   6   4     4496.82     4585.17     37.49 o
   0   6   4       77.87       69.83      3.23 o
   1   6   4     1542.82     1468.90     13.46 o
   2   6   4      517.63      485.84      7.55 o
   3   6   4      486.01      468.44     10.22 o
   4   6   4        8.92        7.49      3.94 o
   5   6   4     8839.67     8998.40     85.94 o
   6   6   4     1030.15     1072.16     17.42 o
   7   6   4     2144.61     2093.80     35.68 o
   8   6   4       12.11       11.75     11.59 o
   9   6   4      280.51      301.22     22.09 o
  10   6   4      387.29      390.10     24.90 o
  11   6   4      155.69      179.94     24.66 o
  12   6   4       59.68       68.92     22.06 o
 -13   7   4      275.63      249.32     57.18 o
 -12   7   4      577.99      469.85     59.04 o
 -11   7   4       20.07       -2.21     19.04 o
 -10   7   4        0.97       53.43     30.32 o
  -9   7   4      172.52      170.57     19.45 o
  -8   7   4      469.63      512.74     23.85 o
  -7   7   4     2174.01     2154.79     33.88 o
  -6   7   4      377.46      461.59     26.74 o
  -5   7   4      549.51      541.31     11.52 o
  -4   7   4     2633.61     2651.49     60.36 o
  -3   7   4      569.27      695.13     35.49 o
  -2   7   4     3680.48     4126.88     34.61 o
  -1   7   4      546.80      500.20     12.82 o
   0   7   4    17435.86    18314.22    146.25 o
   1   7   4     1548.77     1622.94     20.25 o
   2   7   4       11.28       24.23      4.04 o
   3   7   4     3127.26     3266.38     29.65 o
   4   7   4     3868.90     3951.87     37.96 o
   5   7   4     1423.85     1480.61     20.60 o
   6   7   4      264.78      311.30     10.65 o
   7   7   4      212.27      218.23     12.59 o
   8   7   4     2317.21     2266.06     41.51 o
   9   7   4      450.55      443.59     22.18 o
  10   7   4       20.84       61.39     16.69 o
  11   7   4      343.11      322.94     22.97 o
  12   7   4      174.91      219.94     22.75 o
 -13   8   4       43.97        1.76     19.05 o
 -12   8   4      161.37      103.02     49.42 o
 -11   8   4       32.42       10.09     37.20 o
 -10   8   4     1815.81     1744.71     54.30 o
  -9   8   4      308.13      323.22     22.41 o
  -8   8   4       15.18       14.54     14.39 o
  -7   8   4       18.61       29.28     10.18 o
  -6   8   4     4296.72     4291.60     46.70 o
  -5   8   4       13.53       16.98      5.67 o
  -4   8   4        3.45        5.27      4.68 o
  -3   8   4     5368.50     5504.21     47.75 o
  -2   8   4     9950.03    10274.97     84.84 o
  -1   8   4       10.29       16.42      3.45 o
   0   8   4      548.29      588.46      9.19 o
   1   8   4     5165.89     5363.51     41.73 o
   2   8   4     2668.05     2777.40     24.73 o
   3   8   4       76.19       99.10      6.14 o
   4   8   4       46.70       65.33      6.12 o
   5   8   4      967.85      930.98     17.72 o
   6   8   4      409.77      402.12     12.77 o
   7   8   4      735.18      728.08     17.45 o
   8   8   4      662.03      667.94     27.89 o
   9   8   4       27.93       18.22     14.72 o
  10   8   4      479.95      505.50     23.96 o
  11   8   4       18.01       32.37     24.69 o
  12   8   4      289.35      328.50     35.09 o
 -12   9   4        4.80        5.83     26.08 o
 -11   9   4       20.91      -10.10     26.21 o
 -10   9   4      164.01      187.34     27.72 o
  -9   9   4      298.38      311.82     28.48 o
  -8   9   4      262.77      250.57     24.70 o
  -7   9   4       76.96      119.53     20.25 o
  -6   9   4     1576.31     1489.87     34.07 o
  -5   9   4     4037.11     3997.61     49.19 o
  -4   9   4      226.12      233.27      7.41 o
  -3   9   4     2391.71     2559.15     24.94 o
  -2   9   4       41.81       45.99      5.63 o
  -1   9   4     1883.93     1935.84     20.49 o
   0   9   4      126.65      166.98      5.25 o
   1   9   4      939.74      999.07     14.17 o
   2   9   4      409.81      461.42      8.16 o
   3   9   4     2110.29     2190.95     35.35 o
   4   9   4      469.66      460.13     10.96 o
   5   9   4       82.82       97.92      9.69 o
   6   9   4      293.76      293.98     11.32 o
   7   9   4     2719.73     2669.82     38.96 o
   8   9   4      472.61      470.52     20.20 o
   9   9   4      213.10      230.15     18.22 o
  10   9   4       21.26        4.60     23.44 o
  11   9   4      536.90      575.13     39.04 o
  12   9   4       20.08       41.76     28.55 o
 -12  10   4        0.73      -27.90     27.90 o
 -11  10   4      164.51      129.13     29.17 o
 -10  10   4      922.70     1025.08     45.86 o
  -9  10   4       60.47       71.39     37.50 o
  -8  10   4       48.72       48.30     21.32 o
  -7  10   4      120.90       92.47     20.62 o
  -6  10   4      680.86      671.37     29.04 o
  -5  10   4     2598.92     2327.00     30.54 o
  -4  10   4      221.55      189.71      8.04 o
  -3  10   4       70.13       80.69      7.06 o
  -2  10   4     7200.67     6965.24     58.69 o
  -1  10   4      140.86      151.11      6.04 o
   0  10   4      567.11      506.33      9.04 o
   1  10   4      125.67      133.68      5.47 o
   2  10   4     5351.46     5314.98     44.01 o
   3  10   4       72.29       78.84      5.65 o
   4  10   4        2.84       -5.81      5.81 o
   5  10   4      855.69      844.93     20.99 o
   6  10   4     3567.67     3564.02     53.53 o
   7  10   4      143.64      142.84     15.28 o
   8  10   4      233.57      247.10     26.02 o
   9  10   4        1.47       -7.73     20.87 o
  10  10   4      359.34      354.25     32.52 o
  11  10   4       55.74       38.32     35.25 o
 -12  11   4      106.31      158.97     31.49 o
 -11  11   4     1296.61     1239.13     51.53 o
 -10  11   4       17.90        8.72     23.80 o
  -9  11   4      655.70      664.37     27.53 o
  -8  11   4      288.63      312.27     20.69 o
  -7  11   4      637.50      650.68     25.91 o
  -6  11   4        0.17       -5.91     12.24 o
  -5  11   4     1881.27     1777.99     36.85 o
  -4  11   4       19.62       18.65      6.30 o
  -3  11   4     1779.25     1743.40     20.63 o
  -2  11   4       89.51      108.49      5.63 o
  -1  11   4     2748.21     2702.45     27.64 o
   0  11   4      376.92      390.69      9.55 o
   1  11   4     4566.21     4535.28     40.14 o
   2  11   4        0.07        3.27      4.54 o
   3  11   4     2179.60     2232.66     28.62 o
   4  11   4      388.15      440.98     14.31 o
   5  11   4     2093.43     2153.90     55.50 o
   6  11   4      943.26      910.08     34.86 o
   7  11   4      686.27      644.97     29.99 o
   8  11   4      138.19      156.98     23.69 o
   9  11   4      139.98      128.90     40.24 o
  10  11   4       51.97       78.37     26.45 o
  11  11   4       48.94       46.07     28.82 o
 -12  12   4       37.54       72.25     30.75 o
 -11  12   4       67.56       69.38     28.91 o
 -10  12   4     1183.43     1149.57     47.89 o
  -9  12   4      727.79      697.54     29.17 o
  -8  12   4      168.54      147.40     26.70 o
  -7  12   4      617.12      606.60     25.73 o
  -6  12   4     4261.47     3964.79     66.94 o
  -5  12   4      436.80      441.83     17.20 o
  -4  12   4        1.08        5.81      8.91 o
  -3  12   4       11.04       12.92      6.32 o
  -2  12   4     1652.12     1590.92     19.64 o
  -1  12   4      952.63      950.35     14.08 o
   0  12   4       69.59       74.67      7.37 o
   1  12   4     1366.97     1322.88     19.86 o
   2  12   4     2330.96     2253.31     24.49 o
   3  12   4     1887.46     1801.03     20.77 o
   4  12   4       27.19       14.50      6.95 o
   5  12   4     1163.15     1170.45     34.15 o
   6  12   4      144.71      165.80     16.45 o
   7  12   4       77.97       70.51     16.11 o
   8  12   4      151.09      134.71     21.54 o
   9  12   4      173.33      191.88     28.01 o
  10  12   4      139.71      165.26     29.00 o
  11  12   4       75.32       69.21     28.87 o
 -11  13   4       72.89       70.91     30.36 o
 -10  13   4        0.55      -14.41     24.47 o
  -9  13   4      883.12      797.80     41.67 o
  -8  13   4     1183.57     1056.97     33.44 o
  -7  13   4      120.05      105.15     17.99 o
  -6  13   4       95.20       69.16     15.51 o
  -5  13   4      762.03      760.30     22.26 o
  -4  13   4     1622.93     1607.99     30.71 o
  -3  13   4      279.50      297.40     16.67 o
  -2  13   4      262.53      213.18     10.53 o
  -1  13   4      270.10      267.06      9.92 o
   0  13   4     4899.80     4824.96     53.18 o
   1  13   4      831.61      824.30     16.13 o
   2  13   4       12.50        7.89      7.26 o
   3  13   4      910.93      922.34     17.61 o
   4  13   4     1841.18     1833.03     26.21 o
   5  13   4       39.52       65.42     13.81 o
   6  13   4        5.29        2.93     17.53 o
   7  13   4      602.42      632.64     27.51 o
   8  13   4      167.29      188.54     20.12 o
   9  13   4       64.66      110.37     37.92 o
  10  13   4        7.38        0.56     28.07 o
  11  13   4        2.46       12.72     27.46 o
 -11  14   4       82.28       96.21     31.25 o
 -10  14   4      230.45      294.45     33.29 o
  -9  14   4      310.30      344.09     24.29 o
  -8  14   4        1.81       64.97     58.23 o
  -7  14   4      610.83      682.84     29.78 o
  -6  14   4      227.27      227.17     26.97 o
  -5  14   4      375.50      380.66     20.47 o
  -4  14   4      218.12      234.64     19.98 o
  -3  14   4     2204.19     2136.79     36.21 o
  -2  14   4      692.40      594.93     21.74 o
  -1  14   4     5227.46     4924.51     58.34 o
   0  14   4      360.23      352.26     11.90 o
   1  14   4       34.77       43.02      8.29 o
   2  14   4     2625.67     2577.83     35.41 o
   3  14   4      337.69      350.94     20.79 o
   4  14   4      659.18      626.17     20.81 o
   5  14   4     2014.28     2082.63     51.73 o
   6  14   4      389.77      454.59     22.83 o
   7  14   4      546.02      552.36     28.90 o
   8  14   4       76.36       51.05     18.31 o
   9  14   4      258.41      226.98     50.38 o
  10  14   4        4.46       33.02     31.25 o
 -11  15   4       57.18       69.88     40.90 o
 -10  15   4       24.42       12.87     27.45 o
  -9  15   4       29.98       56.11     19.92 o
  -8  15   4     1550.00     1567.16     40.86 o
  -7  15   4      542.19      580.46     26.93 o
  -6  15   4       29.27       52.98     16.66 o
  -5  15   4       59.53       49.85     13.26 o
  -4  15   4     2804.00     2587.12     48.09 o
  -3  15   4      627.49      555.25     22.19 o
  -2  15   4        2.59       -3.12     11.77 o
  -1  15   4       60.87       90.89     13.54 o
   0  15   4     1538.09     1505.15     27.91 o
   1  15   4       18.46       10.17      9.80 o
   2  15   4       75.51       74.32     10.05 o
   3  15   4      565.61      545.98     16.93 o
   4  15   4      988.51     1020.54     36.48 o
   5  15   4       21.83        8.92     17.94 o
   6  15   4      204.39      203.18     24.85 o
   7  15   4        2.19        9.99     20.52 o
   8  15   4      894.46      913.64     47.73 o
   9  15   4      111.21      146.72     28.12 o
  10  15   4       12.06       -2.10     26.93 o
 -10  16   4       22.99       55.72     28.39 o
  -9  16   4      143.26      146.28     29.73 o
  -8  16   4       45.67       33.68     18.81 o
  -7  16   4     1190.17     1162.16     41.47 o
  -6  16   4      297.52      309.71     30.51 o
  -5  16   4      693.41      677.81     27.04 o
  -4  16   4      104.76       82.98     15.67 o
  -3  16   4     3211.87     3153.05     55.05 o
  -2  16   4      427.80      393.52     19.90 o
  -1  16   4      367.22      401.90     19.61 o
   0  16   4       87.70       83.10     11.59 o
   1  16   4     1845.94     1865.39     36.26 o
   2  16   4       12.68       35.78     13.85 o
   3  16   4      174.15      187.61     13.63 o
   4  16   4        1.53       28.57     18.02 o
   5  16   4      280.68      324.93     44.07 o
   6  16   4      349.63      345.28     28.42 o
   7  16   4        9.70      -15.91     19.98 o
   8  16   4       85.65       95.50     24.61 o
   9  16   4      297.35      314.70     46.35 o
 -10  17   4      213.07      332.65     47.84 o
  -9  17   4        7.75       54.07     37.75 o
  -8  17   4      274.64      211.91     26.58 o
  -7  17   4      359.30      359.63     28.68 o
  -6  17   4      101.10       59.18     21.66 o
  -5  17   4     1467.94     1466.51     39.59 o
  -4  17   4     1278.87     1290.56     33.44 o
  -3  17   4       83.20       56.92     15.70 o
  -2  17   4      203.83      179.92     17.61 o
  -1  17   4      916.71      881.82     27.03 o
   0  17   4     1886.92     1791.36     34.25 o
   1  17   4      221.82      240.36     17.24 o
   2  17   4        4.03       -1.02     11.63 o
   3  17   4      269.74      285.27     16.07 o
   4  17   4      901.04     1013.73     68.06 o
   5  17   4       89.56       69.29     21.55 o
   6  17   4        2.88        7.83     21.30 o
   7  17   4        5.84       21.43     22.89 o
   8  17   4      397.09      432.70     33.03 o
   9  17   4       20.45       50.42     38.71 o
  -9  18   4       23.49       -0.47     36.37 o
  -8  18   4       10.04       35.97     23.79 o
  -7  18   4      350.98      344.79     29.34 o
  -6  18   4      429.04      379.81     29.41 o
  -5  18   4      441.97      465.43     23.92 o
  -4  18   4        0.44      -13.23     15.19 o
  -3  18   4      572.35      561.62     24.63 o
  -2  18   4      839.83      806.09     27.80 o
  -1  18   4      150.84      147.50     16.95 o
   0  18   4        3.16       -6.43     14.10 o
   1  18   4      864.80      883.13     27.62 o
   2  18   4     1064.96     1043.62     26.31 o
   3  18   4      265.89      306.75     19.76 o
   4  18   4        4.71       17.93     20.07 o
   5  18   4      198.69      158.02     24.95 o
   6  18   4      418.84      402.30     31.06 o
   7  18   4      276.27      271.09     29.41 o
   8  18   4       82.99       65.26     26.15 o
  -8  19   4      159.32      149.24     37.89 o
  -7  19   4      119.51      106.66     26.61 o
  -6  19   4       21.24       43.08     22.92 o
  -5  19   4     1690.89     1707.24     41.55 o
  -4  19   4       65.58       81.91     19.89 o
  -3  19   4      866.45      907.14     42.38 o
  -2  19   4      106.37      109.77     22.17 o
  -1  19   4      748.03      711.35     26.46 o
   0  19   4      260.13      269.41     19.99 o
   1  19   4      360.85      377.68     18.34 o
   2  19   4        0.36        1.89     13.31 o
   3  19   4     1202.47     1162.24     33.19 o
   4  19   4       30.08       40.44     48.24 o
   5  19   4       62.16       36.59     22.94 o
   6  19   4       10.63       25.47     23.60 o
   7  19   4      696.76      725.35     40.17 o
   8  19   4       12.72       66.58     27.65 o
  -8  20   4      163.57      148.92     42.13 o
  -7  20   4       14.26       40.13     24.30 o
  -6  20   4      733.06      685.93     37.53 o
  -5  20   4       27.37       10.45     18.86 o
  -4  20   4       63.21       82.26     19.55 o
  -3  20   4        0.39        8.97     25.77 o
  -2  20   4      886.64      863.56     30.86 o
  -1  20   4       12.51       37.97     16.96 o
   0  20   4      393.90      427.15     23.63 o
   1  20   4      173.31      196.19     19.40 o
   2  20   4     2090.83     2145.20     44.91 o
   3  20   4      106.30      148.53     23.88 o
   4  20   4        2.02       -2.01     21.80 o
   5  20   4       25.12       20.34     34.85 o
   6  20   4      265.30      279.25     59.46 o
   7  20   4       14.10       28.57     26.08 o
  -7  21   4       61.01       43.52     25.77 o
  -6  21   4       20.40       50.57     25.48 o
  -5  21   4      103.40      106.56     23.44 o
  -4  21   4      155.72      189.28     21.67 o
  -3  21   4      150.01      158.10     21.47 o
  -2  21   4      127.52       97.39     19.67 o
  -1  21   4      666.04      668.12     29.24 o
   0  21   4      104.08       73.76     18.06 o
   1  21   4      233.08      233.25     21.18 o
   2  21   4      165.98      141.18     18.96 o
   3  21   4      937.50      937.45     40.76 o
   4  21   4        4.98       -3.87     21.93 o
   5  21   4      602.70      634.47     37.40 o
   6  21   4       36.81       42.86     26.44 o
  -6  22   4      603.61      607.87     37.74 o
  -5  22   4      258.43      235.18     33.17 o
  -4  22   4       16.47        8.41     19.61 o
  -3  22   4      129.20       98.12     21.24 o
  -2  22   4      703.82      746.57     31.67 o
  -1  22   4      249.81      223.06     22.50 o
   0  22   4      371.42      402.89     25.20 o
   1  22   4      105.04      101.01     24.19 o
   2  22   4      631.10      621.11     47.42 o
   3  22   4       19.67       10.31     22.47 o
   4  22   4        4.52       18.80     31.52 o
   5  22   4       46.03       56.00     25.15 o
  -5  23   4      692.72      699.84     33.04 o
  -4  23   4     1350.19     1408.85     77.79 o
  -3  23   4      601.89      607.11     32.36 o
  -2  23   4       12.38       32.27     27.16 o
  -1  23   4       20.85       35.00     19.22 o
   0  23   4      858.40      836.62     33.64 o
   1  23   4      140.18      159.76     26.77 o
   2  23   4        4.95       18.36     17.08 o
   3  23   4        9.72       12.26     48.67 o
   4  23   4       71.37       97.40     26.75 o
  -3  24   4      597.06      562.25     45.23 o
  -2  24   4       31.46       40.18     21.16 o
  -1  24   4      324.12      364.84     26.99 o
   0  24   4        1.07       -6.50     23.78 o
   1  24   4      263.27      203.74     43.27 o
   2  24   4      198.87      209.65     39.17 o
 -13   0   5      107.52      228.47     55.53 o
 -11   0   5       87.74      128.65     45.81 o
  -9   0   5      468.11      462.99     46.93 o
  -7   0   5      838.06      796.80     23.02 o
  -5   0   5     4228.04     4458.40     54.38 o
  -3   0   5      675.60      607.32     12.36 o
  -1   0   5      577.37      816.32     11.54 o
   1   0   5     4174.89     4295.15     57.29 o
   3   0   5     3745.09     3424.49     47.31 o
   5   0   5        9.99       -0.38      8.23 o
   7   0   5     1221.99     1188.92     36.83 o
   9   0   5       90.41       83.93     20.56 o
  11   0   5      123.89      165.37     27.12 o
 -13   1   5        0.31        6.38     34.88 o
 -12   1   5      116.83      157.55     49.25 o
 -11   1   5       68.57       55.35     30.09 o
 -10   1   5     1915.52     1959.10     64.60 o
  -9   1   5       58.03       54.22     17.74 o
  -8   1   5      809.04      849.04     23.20 o
  -7   1   5       79.04      100.58     10.12 o
  -6   1   5     3035.39     2908.23     27.33 o
  -5   1   5      407.16      395.09      7.64 o
  -4   1   5     5462.07     5406.75     48.24 o
  -3   1   5       79.72       72.36      4.26 o
  -2   1   5    10379.79    10740.01     81.72 o
  -1   1   5     1239.90     1178.48     11.23 o
   0   1   5      709.24      906.17     10.25 o
   1   1   5     1289.62     1335.43     14.37 o
   2   1   5     2280.19     2213.54     18.85 o
   3   1   5     2929.16     2948.28     25.65 o
   4   1   5     3608.16     3758.82     35.04 o
   5   1   5      196.51      218.81      8.99 o
   6   1   5     4025.82     3762.51     44.43 o
   7   1   5      137.29      131.82     12.48 o
   8   1   5      992.66      947.71     24.21 o
   9   1   5      186.51      177.43     15.89 o
  10   1   5      317.04      314.58     19.61 o
  11   1   5       81.85       64.50     18.00 o
  12   1   5      146.58      124.32     30.89 o
 -13   2   5      104.57      109.78     99.31 o
 -12   2   5      492.07      520.87     44.10 o
 -11   2   5        1.38      -27.90     27.90 o
 -10   2   5        4.31       -7.58     43.90 o
  -9   2   5     2298.42     2051.07     49.62 o
  -8   2   5      448.79      428.86     16.74 o
  -7   2   5      923.76      863.32     19.91 o
  -6   2   5      164.69      170.06      7.62 o
  -5   2   5     7408.98     7527.67     70.25 o
  -4   2   5     7753.46     8100.28     66.63 o
  -3   2   5       70.26       34.12      3.48 o
  -2   2   5      503.29      494.39      7.89 o
  -1   2   5     9892.45     9637.46    104.57 o
   0   2   5     1367.90     1338.96     12.20 o
   1   2   5      833.44      849.38      8.28 o
   2   2   5     7163.05     7291.12     58.48 o
   3   2   5     5988.00     5662.18     42.31 o
   4   2   5     3882.85     3930.64     35.41 o
   5   2   5      223.27      206.99      9.99 o
   6   2   5      555.94      516.13     13.44 o
   7   2   5     2332.46     2348.94     39.32 o
   8   2   5      605.76      612.72     21.75 o
   9   2   5      401.06      399.12     24.14 o
  10   2   5      108.56      113.48     16.08 o
  11   2   5      419.16      409.02     26.90 o
  12   2   5        2.44        8.66     21.41 o
 -13   3   5       98.01       68.80     35.14 o
 -12   3   5       34.63       26.15     50.30 o
 -11   3   5      483.02      529.28     40.47 o
 -10   3   5      162.80      193.02     54.88 o
  -9   3   5      543.62      533.80     22.17 o
  -8   3   5     1970.32     1834.48     31.88 o
  -7   3   5       30.96       36.93      9.48 o
  -6   3   5      845.03      776.86     15.11 o
  -5   3   5      162.52      154.28      6.26 o
  -4   3   5      374.87      376.85      7.55 o
  -3   3   5     5184.29     4990.56     54.63 o
  -2   3   5       41.30       34.16      4.00 o
  -1   3   5     1912.22     2025.72     21.19 o
   0   3   5       10.16       13.46      2.22 o
   1   3   5     5506.84     5555.69     42.37 o
   2   3   5       21.46       22.58      2.70 o
   3   3   5        9.38        5.82      2.90 o
   4   3   5       14.20       17.28      3.61 o
   5   3   5     1682.31     1659.99     19.57 o
   6   3   5     1221.82     1161.75     22.96 o
   7   3   5       17.91       13.00     10.32 o
   8   3   5      178.38      139.35     14.13 o
   9   3   5      682.34      696.37     23.96 o
  10   3   5      264.06      261.32     18.74 o
  11   3   5        7.48       26.41     19.94 o
  12   3   5        3.19      -18.31     18.31 o
 -13   4   5       50.92      146.52     41.87 o
 -12   4   5      140.24      202.42     39.65 o
 -11   4   5        4.69      -17.85     36.44 o
 -10   4   5       92.27       84.84     27.67 o
  -9   4   5      620.23      564.06     25.44 o
  -8   4   5      488.99      463.35     20.26 o
  -7   4   5       12.54       14.80      7.90 o
  -6   4   5     1388.54     1312.32     22.67 o
  -5   4   5     1871.92     1916.98     23.73 o
  -4   4   5     3172.53     3197.28     29.06 o
  -3   4   5      212.44      200.33      5.06 o
  -2   4   5     2828.39     2847.80     28.82 o
  -1   4   5     2817.85     2766.40     29.73 o
   0   4   5    14351.54    14820.31    114.18 o
   1   4   5      172.15      220.53      4.83 o
   2   4   5     1223.66     1134.85     12.07 o
   3   4   5     3111.17     3138.64     27.98 o
   4   4   5      360.07      304.01      7.64 o
   5   4   5      368.54      414.63      8.61 o
   6   4   5      914.45      860.80     15.92 o
   7   4   5     1283.08     1287.35     24.35 o
   8   4   5     3014.41     3034.05     62.98 o
   9   4   5      135.51      125.65     15.22 o
  10   4   5      123.28      112.03     19.56 o
  11   4   5       55.79       70.74     19.65 o
  12   4   5       40.49       49.59     20.01 o
 -13   5   5        4.54       60.33     36.70 o
 -12   5   5       31.78       66.64     31.79 o
 -11   5   5      854.27      809.94    109.30 o
 -10   5   5       93.22       75.42     19.14 o
  -9   5   5      170.00      204.39     19.46 o
  -8   5   5       15.78        4.76     13.54 o
  -7   5   5    13278.70    12851.59    147.82 o
  -6   5   5       26.23       36.97      8.78 o
  -5   5   5     2245.71     2264.88     27.43 o
  -4   5   5     1004.58     1016.88     14.34 o
  -3   5   5     7078.19     7198.40     66.65 o
  -2   5   5       42.37       39.76      8.76 o
  -1   5   5     1311.43     1470.25     18.18 o
   0   5   5      338.64      335.92      5.46 o
   1   5   5     4708.94     4729.72     38.82 o
   2   5   5        2.07        1.87      3.10 o
   3   5   5        1.79        5.79      3.79 o
   4   5   5      110.40      119.78      7.10 o
   5   5   5     4113.37     4006.46     39.36 o
   6   5   5       36.73       28.22      6.96 o
   7   5   5      336.50      320.48     13.96 o
   8   5   5       49.41       38.54     11.49 o
   9   5   5     2775.34     2707.08     41.87 o
  10   5   5       86.92      117.61     20.69 o
  11   5   5      249.23      238.50     21.51 o
  12   5   5      102.58       83.74     21.05 o
 -13   6   5       36.36      179.58     49.58 o
 -12   6   5      827.88      915.02     53.04 o
 -11   6   5        1.42       16.89     50.33 o
 -10   6   5      117.23       81.92     22.77 o
  -9   6   5      244.93      254.17     23.84 o
  -8   6   5     3764.01     3623.39     66.69 o
  -7   6   5      112.83       99.42     13.21 o
  -6   6   5     1329.81     1356.36     29.06 o
  -5   6   5      223.00      238.36     11.61 o
  -4   6   5    10003.83    10127.86     87.18 o
  -3   6   5       65.18       64.14      3.94 o
  -2   6   5      260.45      189.94      8.07 o
  -1   6   5     1084.65     1149.73     13.90 o
   0   6   5     5053.42     4857.55     37.52 o
   1   6   5       83.63       94.69      3.54 o
   2   6   5     3359.10     3308.13     25.74 o
   3   6   5     1730.35     1880.19     19.75 o
   4   6   5      409.79      347.80      9.76 o
   5   6   5       15.88       10.89      6.11 o
   6   6   5     1259.66     1200.91     18.60 o
   7   6   5      277.47      273.59     14.29 o
   8   6   5      773.55      789.59     22.19 o
   9   6   5       30.27       31.39     17.60 o
  10   6   5      594.81      615.97     26.38 o
  11   6   5       83.64      108.52     19.65 o
  12   6   5      176.84      191.39     41.54 o
 -13   7   5      198.44      199.38     56.46 o
 -12   7   5       21.76       -1.78     42.66 o
 -11   7   5      539.26      506.76     44.12 o
 -10   7   5     1377.66     1360.10     49.14 o
  -9   7   5      132.97      116.02     18.67 o
  -8   7   5       65.17       87.65     16.25 o
  -7   7   5     1889.97     1897.90     73.29 o
  -6   7   5      863.40      846.40     17.47 o
  -5   7   5       54.91       73.78      8.35 o
  -4   7   5      392.36      388.66      9.94 o
  -3   7   5     1100.19     1041.82     40.00 o
  -2   7   5     6732.52     7006.91     76.11 o
  -1   7   5      621.24      686.84      8.17 o
   0   7   5      919.19      899.65     10.35 o
   1   7   5     3575.30     3580.49     27.66 o
   2   7   5     1400.48     1429.54     13.70 o
   3   7   5     2677.77     2835.39     26.55 o
   4   7   5     1530.51     1578.75     22.44 o
   5   7   5      760.50      694.36     14.45 o
   6   7   5      917.79      912.64     16.93 o
   7   7   5       66.29       69.42     10.94 o
   8   7   5      330.28      324.83     15.70 o
   9   7   5      733.68      751.64     27.42 o
  10   7   5      213.35      264.25     28.76 o
  11   7   5       14.83       14.94     17.89 o
  12   7   5       64.19       68.77     21.01 o
 -12   8   5       45.45       53.86     48.17 o
 -11   8   5       18.15       32.91     24.93 o
 -10   8   5      125.91      228.21     87.59 o
  -9   8   5      920.86      955.83     41.79 o
  -8   8   5      247.40      258.84     20.84 o
  -7   8   5       44.15       41.68     17.86 o
  -6   8   5      285.36      275.19     16.84 o
  -5   8   5     3776.76     3832.79     41.72 o
  -4   8   5      859.16      763.86     12.83 o
  -3   8   5      982.67     1021.74     14.39 o
  -2   8   5      815.94      805.12     10.62 o
  -1   8   5     3140.14     3076.17     26.88 o
   0   8   5       67.03       44.87      3.80 o
   1   8   5     2268.46     2492.93     22.40 o
   2   8   5      284.45      272.74      6.14 o
   3   8   5     2776.44     2653.22     25.53 o
   4   8   5      663.74      679.84     13.86 o
   5   8   5      355.53      380.00     14.13 o
   6   8   5      553.05      538.35     14.68 o
   7   8   5      708.95      690.78     26.61 o
   8   8   5        9.07      -11.16     13.43 o
   9   8   5      158.10      141.81     17.43 o
  10   8   5       45.09       56.52     17.43 o
  11   8   5      107.29      127.18     20.31 o
  12   8   5        2.05       18.66     27.59 o
 -12   9   5       39.73       47.06     32.21 o
 -11   9   5      125.61      113.39     41.48 o
 -10   9   5      760.56      760.46     40.87 o
  -9   9   5      133.83      169.62     24.50 o
  -8   9   5      384.06      415.60     34.33 o
  -7   9   5     1716.40     1652.99     49.99 o
  -6   9   5      460.34      515.00     31.93 o
  -5   9   5      164.13      226.29     14.89 o
  -4   9   5     1386.13     1380.56     18.81 o
  -3   9   5      530.84      665.42     46.01 o
  -2   9   5     2307.91     2287.41     31.82 o
  -1   9   5        2.75       -0.52      3.87 o
   0   9   5     1798.43     1865.23     18.89 o
   1   9   5        7.29       10.97      6.61 o
   2   9   5     2384.61     2513.55     21.92 o
   3   9   5       12.71       14.51      4.61 o
   4   9   5      402.44      404.20     11.62 o
   5   9   5      514.64      532.47     14.89 o
   6   9   5      165.62      174.98     10.35 o
   7   9   5      411.21      425.28     16.07 o
   8   9   5      186.13      221.93     17.28 o
   9   9   5      358.60      350.81     20.97 o
  10   9   5       31.60       31.33     25.12 o
  11   9   5       72.00       34.79     27.41 o
 -12  10   5       98.74      169.40     31.80 o
 -11  10   5       23.64       26.13     27.91 o
 -10  10   5        0.54       -7.58     23.18 o
  -9  10   5     1232.91     1258.16     48.12 o
  -8  10   5        4.50       13.99     20.56 o
  -7  10   5     1222.10     1142.41     43.99 o
  -6  10   5       88.54      137.23     37.18 o
  -5  10   5     2156.29     2232.37     33.75 o
  -4  10   5      258.69      255.14     11.96 o
  -3  10   5       33.85       26.97      5.97 o
  -2  10   5        0.25        7.18      6.92 o
  -1  10   5     6470.20     6410.54     90.19 o
   0  10   5      282.46      263.47      8.29 o
   1  10   5      169.53      210.35      6.71 o
   2  10   5      678.05      755.15     11.45 o
   3  10   5    10474.19    10618.17     83.99 o
   4  10   5        0.07       -6.60      6.60 o
   5  10   5        1.57        1.16      9.11 o
   6  10   5     1068.80     1096.79     22.25 o
   7  10   5      873.43      862.69     21.97 o
   8  10   5       92.36       64.36     35.35 o
   9  10   5        1.37       -9.98     22.64 o
  10  10   5       67.17       53.19     25.90 o
  11  10   5      343.51      356.49     34.81 o
 -12  11   5      121.87      140.63     34.33 o
 -11  11   5      146.34      182.16     31.85 o
 -10  11   5      385.84      383.71     34.18 o
  -9  11   5       87.51      114.85     29.83 o
  -8  11   5      300.82      306.78     28.99 o
  -7  11   5      351.69      318.56     19.93 o
  -6  11   5      603.47      609.29     25.29 o
  -5  11   5     1495.40     1463.47     34.10 o
  -4  11   5      763.44      726.33     18.10 o
  -3  11   5     1571.33     1498.32     22.96 o
  -2  11   5     2073.31     2036.77     24.76 o
  -1  11   5       10.27       11.28      4.26 o
   0  11   5     1541.75     1408.49     18.84 o
   1  11   5     1275.48     1226.15     15.15 o
   2  11   5     2853.06     2887.42     26.69 o
   3  11   5        3.57        2.10      5.57 o
   4  11   5      433.51      499.83     14.46 o
   5  11   5      298.09      283.49     24.01 o
   6  11   5     1076.75     1108.17     29.98 o
   7  11   5       47.30       44.37     14.95 o
   8  11   5        9.03       11.64     26.13 o
   9  11   5       70.15       73.96     24.75 o
  10  11   5      451.72      499.47     36.34 o
  11  11   5        9.65       -4.12     27.70 o
 -12  12   5      339.91      372.67     38.31 o
 -11  12   5       81.22      113.29     30.07 o
 -10  12   5       98.70      101.80     21.05 o
  -9  12   5      690.02      686.74     56.66 o
  -8  12   5      181.57      197.46     20.05 o
  -7  12   5        0.84       -8.22     14.72 o
  -6  12   5       13.23        5.10     13.45 o
  -5  12   5      902.22      909.69     28.10 o
  -4  12   5      309.18      300.71     14.63 o
  -3  12   5       69.49       59.24     11.28 o
  -2  12   5      260.51      252.32     10.69 o
  -1  12   5     6691.04     6697.90     70.52 o
   0  12   5     1093.40     1032.85     18.51 o
   1  12   5      694.22      635.79     13.40 o
   2  12   5      606.75      593.28     11.36 o
   3  12   5     1087.16     1098.70     19.46 o
   4  12   5      175.02      174.18     11.37 o
   5  12   5       37.51       26.71     13.05 o
   6  12   5       31.12       20.26     14.04 o
   7  12   5      171.51      176.48     18.15 o
   8  12   5      171.43      195.35     37.02 o
   9  12   5        0.22        8.23     23.34 o
  10  12   5       13.45       20.54     26.15 o
  11  12   5      397.00      443.80     37.18 o
 -11  13   5      351.83      377.04     37.67 o
 -10  13   5       67.46       85.88     21.82 o
  -9  13   5       35.80       48.68     18.91 o
  -8  13   5      754.36      750.22     38.37 o
  -7  13   5      836.19      850.38     56.09 o
  -6  13   5     1163.63     1132.25     31.97 o
  -5  13   5      556.41      539.58     23.36 o
  -4  13   5      298.20      326.43     15.87 o
  -3  13   5     1904.05     1890.28     33.64 o
  -2  13   5     3291.65     3281.75     42.61 o
  -1  13   5       93.58       97.81      8.59 o
   0  13   5      231.31      212.96     11.01 o
   1  13   5     3446.82     3333.07     38.78 o
   2  13   5       10.35        8.08      8.27 o
   3  13   5      409.00      416.97     14.25 o
   4  13   5     2398.78     2543.24     33.62 o
   5  13   5      844.28      915.41     26.49 o
   6  13   5      973.52      965.67     42.15 o
   7  13   5       17.45       -4.55     15.46 o
   8  13   5      226.74      247.91     28.09 o
   9  13   5      414.79      393.29     33.05 o
  10  13   5      443.37      435.11     74.84 o
 -11  14   5        3.09        4.75     28.78 o
 -10  14   5       94.28      121.45     32.01 o
  -9  14   5        5.47       15.42     18.79 o
  -8  14   5      816.06      807.99     31.37 o
  -7  14   5        7.95       -7.18     16.57 o
  -6  14   5      429.82      464.17     23.17 o
  -5  14   5       12.68       -3.18     13.74 o
  -4  14   5     1806.57     1793.42     33.57 o
  -3  14   5     1207.32     1087.67     25.09 o
  -2  14   5     1113.87     1130.09     28.27 o
  -1  14   5       21.48       32.40      9.46 o
   0  14   5     1852.55     1852.78     31.13 o
   1  14   5      742.08      706.42     21.60 o
   2  14   5     4064.10     4013.88     54.36 o
   3  14   5        3.88        8.62      9.14 o
   4  14   5     2661.45     2769.62     89.42 o
   5  14   5      305.71      344.38     24.82 o
   6  14   5      266.91      237.94     18.96 o
   7  14   5      168.90      173.14     19.02 o
   8  14   5      485.52      440.05     32.14 o
   9  14   5        0.09      -19.15     24.67 o
  10  14   5      168.76      193.92     30.36 o
 -10  15   5        1.21       41.27     29.31 o
  -9  15   5       37.36        8.37     19.33 o
  -8  15   5       22.85       -5.61     18.37 o
  -7  15   5     1003.86     1012.89     35.04 o
  -6  15   5      197.00      175.62     18.77 o
  -5  15   5      132.05       89.44     16.16 o
  -4  15   5      254.25      232.14     17.74 o
  -3  15   5      951.71     1104.00     51.26 o
  -2  15   5       98.12       80.29     13.73 o
  -1  15   5       70.03       72.40     13.45 o
   0  15   5      145.91      132.05     12.96 o
   1  15   5     2414.93     2466.22     38.38 o
   2  15   5       27.89       24.02     10.77 o
   3  15   5       62.00       55.44     11.73 o
   4  15   5      181.65      184.54     43.27 o
   5  15   5      654.11      717.81     44.50 o
   6  15   5        1.09       -8.78     26.23 o
   7  15   5        0.37        7.93     21.34 o
   8  15   5       62.30       72.94     36.63 o
   9  15   5      278.86      227.84     29.99 o
  10  15   5       25.04       57.93     27.67 o
 -10  16   5       19.24       12.50     28.84 o
  -9  16   5       23.77       66.90     20.94 o
  -8  16   5      265.10      286.92     24.15 o
  -7  16   5       20.68       43.46     18.61 o
  -6  16   5      953.75      945.86     77.52 o
  -5  16   5       22.60       48.57     16.29 o
  -4  16   5     1700.62     1714.81     39.02 o
  -3  16   5       17.89       35.40     14.80 o
  -2  16   5      198.69      211.45     17.62 o
  -1  16   5       84.78       48.13     17.02 o
   0  16   5     2418.64     2471.24     45.34 o
   1  16   5       25.62        9.77     10.85 o
   2  16   5      392.10      404.14     16.87 o
   3  16   5       17.57       48.21     14.44 o
   4  16   5      811.87      799.46     35.15 o
   5  16   5       40.45        3.49     19.14 o
   6  16   5      625.65      673.55     34.60 o
   7  16   5      225.79      208.52     27.33 o
   8  16   5      668.83      717.60     56.82 o
   9  16   5        1.38       52.79     38.44 o
 -10  17   5      129.61      111.08     42.35 o
  -9  17   5      330.55      324.79     67.51 o
  -8  17   5       47.32       35.95     23.40 o
  -7  17   5      217.05      220.85     26.10 o
  -6  17   5       36.44       56.75     21.84 o
  -5  17   5        0.81       -4.64     16.42 o
  -4  17   5      292.65      280.75     32.81 o
  -3  17   5     1213.68     1183.90     32.55 o
  -2  17   5     1707.23     1679.83     38.07 o
  -1  17   5       16.92       -1.24     13.94 o
   0  17   5      286.55      258.47     18.07 o
   1  17   5     2451.95     2483.48     40.40 o
   2  17   5      750.90      796.16     23.66 o
   3  17   5      120.24      110.34     16.76 o
   4  17   5      161.97      183.40     23.13 o
   5  17   5      632.51      717.64    119.17 o
   6  17   5      462.79      493.16     32.04 o
   7  17   5        2.71       23.65     22.95 o
   8  17   5      173.02      186.82     43.03 o
   9  17   5       55.45      109.13     42.87 o
  -9  18   5      545.69      537.73     35.78 o
  -8  18   5      124.63      147.31     26.36 o
  -7  18   5      566.99      571.01     34.42 o
  -6  18   5        7.91       14.17     22.69 o
  -5  18   5      362.55      378.46     26.88 o
  -4  18   5      133.68      164.51     29.46 o
  -3  18   5      146.51      153.89     18.35 o
  -2  18   5      637.10      585.23     40.14 o
  -1  18   5      887.66      903.71     45.27 o
   0  18   5      676.21      707.94     26.52 o
   1  18   5       72.18       62.93     13.47 o
   2  18   5      134.52      158.61     14.85 o
   3  18   5     1081.27     1114.93     33.89 o
   4  18   5      746.89      830.39     36.90 o
   5  18   5      249.70      266.29     27.37 o
   6  18   5       91.42       85.56     24.31 o
   7  18   5       57.52       55.45     24.88 o
   8  18   5       29.11       21.77     26.34 o
  -8  19   5        9.89      -23.72     44.47 o
  -7  19   5      280.06      259.53     28.61 o
  -6  19   5     1062.90     1063.95     71.31 o
  -5  19   5       41.10       56.94     20.54 o
  -4  19   5       17.61       27.32     17.28 o
  -3  19   5      198.69      214.43     20.25 o
  -2  19   5     1361.40     1320.61     35.32 o
  -1  19   5       20.31       17.39     16.36 o
   0  19   5      269.27      243.30     20.09 o
   1  19   5      272.44      259.14     23.79 o
   2  19   5      900.16      955.23     27.43 o
   3  19   5       10.07       22.24     20.76 o
   4  19   5      269.01      232.17     26.50 o
   5  19   5      195.89      212.59     27.30 o
   6  19   5      582.53      595.32     36.15 o
   7  19   5       92.74      126.96     27.82 o
  -8  20   5      150.95      167.04     39.38 o
  -7  20   5       10.52        5.55     28.11 o
  -6  20   5       80.86      111.28     26.15 o
  -5  20   5      722.95      730.45     30.52 o
  -4  20   5        1.06       -2.68     17.24 o
  -3  20   5        8.28       29.10     17.80 o
  -2  20   5       32.59       18.64     18.11 o
  -1  20   5     1333.45     1353.12     58.24 o
   0  20   5       29.35        5.20     16.67 o
   1  20   5       99.66       89.40     16.02 o
   2  20   5        5.60       -0.01     14.06 o
   3  20   5      501.26      516.25     32.12 o
   4  20   5      105.20      103.42     43.23 o
   5  20   5       20.58       18.51     28.59 o
   6  20   5       28.70       56.56     25.76 o
   7  20   5      317.19      338.98     35.06 o
  -7  21   5       15.42       -0.84     25.82 o
  -6  21   5      213.93      185.80     28.83 o
  -5  21   5        4.91       -3.53     20.08 o
  -4  21   5     1158.78     1151.58     36.93 o
  -3  21   5      344.39      384.71     29.42 o
  -2  21   5      967.43      935.65     46.06 o
  -1  21   5       14.53       20.10     18.61 o
   0  21   5      256.25      271.34     22.03 o
   1  21   5        5.35       -1.13      8.66 o
   2  21   5      212.24      213.42     38.07 o
   3  21   5      185.88      178.97     25.44 o
   4  21   5      471.53      501.06     34.14 o
   5  21   5      149.76      148.36     27.86 o
   6  21   5      201.76      206.96     32.83 o
  -6  22   5       76.49       94.20     27.68 o
  -5  22   5      550.98      557.22     30.21 o
  -4  22   5      204.19      233.18     24.21 o
  -3  22   5       10.96       12.43     23.93 o
  -2  22   5      379.08      430.98     26.70 o
  -1  22   5      788.10      777.22     31.86 o
   0  22   5      231.20      219.77     22.46 o
   1  22   5       55.91       47.97     18.81 o
   2  22   5        8.83      -21.00     32.09 o
   3  22   5      908.30      916.28     41.67 o
   4  22   5      331.47      345.39     33.14 o
   5  22   5      199.97      262.02     37.74 o
  -5  23   5      104.80      105.84     30.20 o
  -4  23   5      156.13      211.23     36.15 o
  -3  23   5      296.35      284.95     29.28 o
  -2  23   5        6.20       -3.80     19.87 o
  -1  23   5       56.40       67.10     20.98 o
   0  23   5       74.04       85.56     20.68 o
   1  23   5      426.15      424.68     32.31 o
   2  23   5       48.41       92.84     37.86 o
   3  23   5       32.87        8.52     32.73 o
   4  23   5        2.33       27.95     26.90 o
  -3  24   5       23.94      107.37     28.17 o
  -2  24   5       98.72       86.04     22.84 o
  -1  24   5      128.56      161.16     23.18 o
   0  24   5       91.02      119.85     27.86 o
   1  24   5        3.50       16.68     24.80 o
   2  24   5       21.06       -7.91     35.40 o
 -12   0   6      433.71      477.23     61.18 o
 -10   0   6      912.31      812.28     63.93 o
  -8   0   6     2600.19     2245.31     59.98 o
  -6   0   6      101.65       96.10      9.11 o
  -4   0   6     7710.56     8364.25     96.10 o
  -2   0   6     4367.34     4494.78     48.61 o
   0   0   6    21476.81    22488.20    225.35 o
   2   0   6    30282.80    32211.97    314.06 o
   4   0   6     1225.31     1115.62     25.10 o
   6   0   6       58.87       59.92     10.20 o
   8   0   6      933.63      915.15     35.74 o
  10   0   6       18.56       39.72     22.23 o
  12   0   6      330.62      324.35     35.29 o
 -13   1   6      865.59      947.40     87.80 o
 -12   1   6        5.42      -17.52     32.19 o
 -11   1   6        6.02       -6.87     27.73 o
 -10   1   6      318.00      367.64     35.27 o
  -9   1   6     2655.78     2654.38     58.34 o
  -8   1   6      341.72      356.57     18.87 o
  -7   1   6      208.33      187.70     11.28 o
  -6   1   6      913.87      899.30     12.44 o
  -5   1   6     2206.49     2024.76     25.00 o
  -4   1   6      324.11      305.26      9.24 o
  -3   1   6     6281.06     6413.24     48.13 o
  -2   1   6     1875.54     1943.92     16.61 o
  -1   1   6     9662.57     9947.16     72.05 o
   0   1   6     2462.79     2570.34     21.79 o
   1   1   6       42.82       93.83      4.11 o
   2   1   6     2799.24     2901.66     25.13 o
   3   1   6     3405.96     3494.53     28.69 o
   4   1   6      808.45      834.62     13.36 o
   5   1   6       36.61       32.13      6.01 o
   6   1   6        7.00       10.80      7.07 o
   7   1   6      578.78      548.45     29.94 o
   8   1   6        1.71       -1.06     12.53 o
   9   1   6        4.38        1.26     13.59 o
  10   1   6      310.77      339.26     26.37 o
  11   1   6      140.38      157.43     18.04 o
  12   1   6       10.80        6.35     20.36 o
 -13   2   6        7.77      -33.22     33.22 o
 -12   2   6       59.15       25.90     32.83 o
 -11   2   6      515.08      511.86     40.71 o
 -10   2   6       25.72       14.90     25.81 o
  -9   2   6       20.05       33.31     24.26 o
  -8   2   6     3639.36     3308.40     47.15 o
  -7   2   6     1346.53     1320.85     24.98 o
  -6   2   6      873.34      850.49     15.44 o
  -5   2   6       34.45       19.25      4.97 o
  -4   2   6      324.51      279.33      6.84 o
  -3   2   6      697.70      677.92      9.21 o
  -2   2   6     1058.30      897.45      9.79 o
  -1   2   6     1109.09     1154.00     11.94 o
   0   2   6     2124.79     2036.59     17.70 o
   1   2   6     2799.62     2880.51     22.57 o
   2   2   6      147.91      108.47      4.85 o
   3   2   6        2.80       11.01      3.11 o
   4   2   6     6687.62     6643.57     52.02 o
   5   2   6      285.09      251.71      9.44 o
   6   2   6      244.85      234.11     10.07 o
   7   2   6       19.98       21.15     10.78 o
   8   2   6      850.21      868.50     29.63 o
   9   2   6      698.19      699.28     22.49 o
  10   2   6      114.63      131.29     15.95 o
  11   2   6       20.70       18.82     27.23 o
  12   2   6      143.08      195.00     22.80 o
 -13   3   6       28.45       45.74     51.87 o
 -12   3   6      192.89      178.93     41.62 o
 -11   3   6       11.54       35.41     28.06 o
 -10   3   6     1638.39     1636.54     59.35 o
  -9   3   6      100.10      152.55     26.94 o
  -8   3   6     1382.47     1270.28     26.10 o
  -7   3   6      774.98      701.58     15.49 o
  -6   3   6     3438.20     3276.04     37.34 o
  -5   3   6     2362.16     2165.37     23.24 o
  -4   3   6      834.39      812.81     12.72 o
  -3   3   6       92.41      139.28      5.27 o
  -2   3   6     4404.41     4298.80     41.55 o
  -1   3   6     2716.01     2618.00     22.01 o
   0   3   6       25.60       30.95      3.36 o
   1   3   6        1.52        3.68      2.53 o
   2   3   6     6858.17     6813.01     55.21 o
   3   3   6      348.42      320.85      6.37 o
   4   3   6       26.41       23.15      3.88 o
   5   3   6     1645.43     1758.51     21.01 o
   6   3   6     1452.62     1479.32     24.06 o
   7   3   6      516.39      500.09     19.17 o
   8   3   6      960.25      908.82     22.75 o
   9   3   6      284.68      291.36     16.70 o
  10   3   6      140.10      154.97     17.05 o
  11   3   6      118.75      116.41     22.51 o
  12   3   6       14.85       12.07     19.92 o
 -13   4   6      165.95      250.76     39.55 o
 -12   4   6       13.40        7.61     36.46 o
 -11   4   6     1019.02     1031.35     53.59 o
 -10   4   6      325.43      384.48     35.05 o
  -9   4   6       26.43      -10.13     30.44 o
  -8   4   6      512.09      438.11     29.82 o
  -7   4   6       51.42       40.23      9.18 o
  -6   4   6       28.60       28.24      6.34 o
  -5   4   6      114.00      106.77      5.96 o
  -4   4   6      680.65      674.70     12.53 o
  -3   4   6     8407.83     8155.32     66.84 o
  -2   4   6      569.07      581.58     10.33 o
  -1   4   6      348.17      369.71      8.06 o
   0   4   6      433.21      444.07      6.76 o
   1   4   6     4167.53     4032.59     33.62 o
   2   4   6     2914.48     2999.54     25.03 o
   3   4   6      226.22      252.86      6.12 o
   4   4   6       14.53       25.03      3.74 o
   5   4   6     3343.35     3231.99     33.37 o
   6   4   6        1.14        1.80      7.82 o
   7   4   6      933.08      920.28     22.01 o
   8   4   6       29.61       30.47     11.33 o
   9   4   6      479.52      456.32     24.29 o
  10   4   6      121.96      111.79     15.75 o
  11   4   6      230.11      216.08     23.25 o
  12   4   6      111.06      125.69     21.47 o
 -13   5   6      404.06      445.67     43.65 o
 -12   5   6      330.36      311.63     67.56 o
 -11   5   6       53.96        2.27     30.37 o
 -10   5   6      375.27      415.10     40.48 o
  -9   5   6      131.67      110.38     31.52 o
  -8   5   6      458.02      473.46     30.92 o
  -7   5   6        1.75        4.98      4.72 o
  -6   5   6     1260.64     1232.33     17.85 o
  -5   5   6      194.27      189.32      7.50 o
  -4   5   6     1328.09     1253.35     14.49 o
  -3   5   6        1.22        4.95      5.02 o
  -2   5   6     7443.00     7473.50     74.12 o
  -1   5   6       40.85       58.97      4.53 o
   0   5   6     3094.37     3270.35     28.17 o
   1   5   6      362.06      350.69      6.90 o
   2   5   6     1540.82     1424.28     14.88 o
   3   5   6      192.76      217.40      6.99 o
   4   5   6      458.87      449.63     10.24 o
   5   5   6       17.17       25.39      5.92 o
   6   5   6      772.89      780.75     16.87 o
   7   5   6       19.55        1.45     10.39 o
   8   5   6       15.52       23.99     11.96 o
   9   5   6      194.62      195.79     15.69 o
  10   5   6     1161.54     1223.90     53.31 o
  11   5   6        0.07       -7.54     17.51 o
  12   5   6      450.44      416.93     26.24 o
 -13   6   6       16.27       95.42     50.40 o
 -12   6   6        4.35        7.47     43.51 o
 -11   6   6      749.27      713.17     44.41 o
 -10   6   6      573.65      556.85     58.30 o
  -9   6   6      339.31      239.93     37.71 o
  -8   6   6      346.34      302.10     20.96 o
  -7   6   6     2862.56     2834.44     44.08 o
  -6   6   6      367.18      395.76     14.92 o
  -5   6   6       17.12       25.66      6.40 o
  -4   6   6      263.20      297.71      7.54 o
  -3   6   6    12566.08    12985.85    117.26 o
  -2   6   6       35.56       42.61      5.95 o
  -1   6   6      311.60      364.48      8.67 o
   0   6   6     1002.67     1030.72     15.46 o
   1   6   6     3375.14     3219.83     28.03 o
   2   6   6      303.29      317.12      6.99 o
   3   6   6      216.06      223.81      7.27 o
   4   6   6       26.31       21.25      7.09 o
   5   6   6     4599.81     4392.05     45.89 o
   6   6   6      146.33      143.30     11.24 o
   7   6   6      100.75      109.81     11.94 o
   8   6   6        6.65        1.68     11.65 o
   9   6   6      476.88      475.11     19.31 o
  10   6   6        7.97        8.32     17.00 o
  11   6   6        6.75        3.22     18.63 o
  12   6   6       27.95        3.66     15.60 o
 -13   7   6       91.88       89.57     52.06 o
 -12   7   6       48.84       43.22     48.30 o
 -11   7   6      103.52       23.31     20.01 o
 -10   7   6      189.19      239.27     35.90 o
  -9   7   6      737.66      690.01     29.88 o
  -8   7   6      219.96      253.43     25.96 o
  -7   7   6        2.56      -13.26     13.26 o
  -6   7   6     1546.41     1702.12     57.32 o
  -5   7   6     1925.54     1869.59     30.43 o
  -4   7   6     1103.60     1111.58     24.08 o
  -3   7   6       22.09       12.79      7.23 o
  -2   7   6      581.23      516.03     12.61 o
  -1   7   6      696.22      651.28     10.17 o
   0   7   6      217.38      198.09      5.15 o
   1   7   6       17.88       15.89      3.70 o
   2   7   6     5969.56     6225.66     48.00 o
   3   7   6      327.96      308.85      8.18 o
   4   7   6     2293.73     2335.53     30.05 o
   5   7   6      149.83      157.28     10.25 o
   6   7   6       16.73       18.99      9.68 o
   7   7   6     1596.12     1578.80     28.79 o
   8   7   6        3.82       -2.85     11.69 o
   9   7   6       49.19       32.34     16.05 o
  10   7   6       73.49       71.85     17.95 o
  11   7   6       31.91       17.30     25.25 o
 -12   8   6       56.17        9.04     43.23 o
 -11   8   6      150.27      116.14     28.88 o
 -10   8   6      137.52      159.31     27.62 o
  -9   8   6        8.01        2.73     47.21 o
  -8   8   6      578.02      650.90     29.14 o
  -7   8   6      109.52      118.53     16.30 o
  -6   8   6      999.16      999.45     36.72 o
  -5   8   6     2047.72     1994.83     38.69 o
  -4   8   6      488.51      494.52     15.70 o
  -3   8   6     4134.23     4082.18     52.52 o
  -2   8   6      956.59      878.01     23.36 o
  -1   8   6       83.25       92.36      4.02 o
   0   8   6     1000.17     1007.27     11.65 o
   1   8   6     9017.52     9420.42     73.82 o
   2   8   6      746.79      685.25      9.61 o
   3   8   6       12.05        8.27      5.05 o
   4   8   6     1209.03     1229.41     18.78 o
   5   8   6     1381.05     1330.85     24.39 o
   6   8   6       96.52       83.74      9.39 o
   7   8   6       19.53       11.51     11.20 o
   8   8   6     1186.57     1172.05     34.84 o
   9   8   6      114.61      122.87     17.11 o
  10   8   6       93.92      110.59     19.88 o
  11   8   6      204.47      233.06     22.53 o
 -12   9   6      242.97      319.96     57.31 o
 -11   9   6        0.65      -14.28     26.84 o
 -10   9   6      107.99      156.81     28.73 o
  -9   9   6     1673.32     1663.92     53.88 o
  -8   9   6       35.89       19.59     21.15 o
  -7   9   6       12.92       18.96     18.23 o
  -6   9   6     1124.11     1258.79    181.22 o
  -5   9   6     6283.67     6036.76     75.39 o
  -4   9   6      785.69      720.51     18.60 o
  -3   9   6      216.67      203.85      9.72 o
  -2   9   6     2520.97     2491.55     42.83 o
  -1   9   6     5950.29     5804.63     56.48 o
   0   9   6      505.85      556.08      9.48 o
   1   9   6      206.68      188.88      5.98 o
   2   9   6      327.49      335.83      7.05 o
   3   9   6     4019.88     3934.49     36.92 o
   4   9   6        5.54        7.08      6.46 o
   5   9   6       82.57      108.82     10.70 o
   6   9   6       15.21       15.55     10.75 o
   7   9   6     1740.50     1761.67     31.03 o
   8   9   6        0.71       -2.91     14.21 o
   9   9   6      121.16      142.38     17.89 o
  10   9   6       80.21       84.91     28.96 o
  11   9   6      308.13      313.67     41.87 o
 -12  10   6      398.53      430.92     38.93 o
 -11  10   6       47.83       44.63     28.65 o
 -10  10   6      834.85      911.96     45.50 o
  -9  10   6       14.99       24.36     22.95 o
  -8  10   6      594.60      634.86     36.43 o
  -7  10   6       51.18       62.68     20.32 o
  -6  10   6     1413.01     1409.72     44.54 o
  -5  10   6      220.24      191.41     14.09 o
  -4  10   6     1514.95     1587.76     91.97 o
  -3  10   6      572.95      583.85     23.99 o
  -2  10   6       74.08       80.79      5.75 o
  -1  10   6      466.42      461.28      8.30 o
   0  10   6     3635.52     3686.06     33.64 o
   1  10   6       37.40       41.65      4.72 o
   2  10   6      876.68      825.19     11.65 o
   3  10   6       66.08       74.03      6.55 o
   4  10   6     1281.64     1288.98     19.84 o
   5  10   6       62.14       67.64     11.23 o
   6  10   6      685.98      722.41     19.38 o
   7  10   6       20.02       18.56     12.83 o
   8  10   6      285.80      279.43     27.46 o
   9  10   6       22.08       25.09     23.83 o
  10  10   6       15.02        5.84     25.18 o
  11  10   6       43.14       81.80     28.90 o
 -12  11   6        2.93        6.46     43.32 o
 -11  11   6        5.95       -2.19     28.55 o
 -10  11   6       48.73       49.88     28.41 o
  -9  11   6      493.71      458.03     50.09 o
  -8  11   6      166.23      153.48     25.54 o
  -7  11   6       60.45       79.71     22.28 o
  -6  11   6       63.42       65.09     14.93 o
  -5  11   6     4126.68     3867.99     65.37 o
  -4  11   6       32.49       15.94      9.23 o
  -3  11   6      405.20      381.12     18.57 o
  -2  11   6      243.41      219.22     10.42 o
  -1  11   6     2302.79     2343.49     41.88 o
   0  11   6      105.28       98.55      7.14 o
   1  11   6      826.68      819.93     12.63 o
   2  11   6      814.30      858.53     11.42 o
   3  11   6     1697.70     1680.44     21.60 o
   4  11   6      138.43      140.57      9.37 o
   5  11   6      260.97      265.06     12.50 o
   6  11   6       34.25       36.37     13.69 o
   7  11   6     1658.26     1724.87     51.71 o
   8  11   6       35.30       24.58     21.07 o
   9  11   6        5.07       36.66     24.59 o
  10  11   6       88.50      126.97     28.17 o
  11  11   6      109.01       78.87     29.44 o
 -11  12   6      296.44      361.25     35.39 o
 -10  12   6        3.82      -12.43     18.97 o
  -9  12   6       35.78       43.52     19.72 o
  -8  12   6     1024.33     1017.90     32.89 o
  -7  12   6      628.41      617.71     27.18 o
  -6  12   6     1260.91     1224.01     33.78 o
  -5  12   6       99.88       86.13     15.31 o
  -4  12   6     1836.48     1839.18     38.77 o
  -3  12   6     4891.14     4557.85     56.18 o
  -2  12   6     1235.93     1258.26     21.52 o
  -1  12   6      130.44      134.27      8.20 o
   0  12   6     1578.25     1562.71     25.54 o
   1  12   6      701.69      701.10     14.33 o
   2  12   6      264.83      282.83      9.83 o
   3  12   6      310.12      326.15     11.88 o
   4  12   6     1660.52     1720.92     46.29 o
   5  12   6     1066.11     1016.19     25.27 o
   6  12   6      745.28      788.19     27.43 o
   7  12   6       17.62       13.89     20.33 o
   8  12   6      769.38      787.63     40.02 o
   9  12   6       65.03       57.56     23.35 o
  10  12   6       59.05       63.55     30.61 o
 -11  13   6       45.14       54.06     28.79 o
 -10  13   6       96.29       93.99     21.99 o
  -9  13   6      336.98      280.75     23.88 o
  -8  13   6      512.60      527.96     26.78 o
  -7  13   6       25.39       27.54     17.06 o
  -6  13   6     1498.64     1363.63     35.98 o
  -5  13   6      386.01      441.54     23.76 o
  -4  13   6     2144.56     1975.78     41.57 o
  -3  13   6      957.56      914.45     26.82 o
  -2  13   6      449.13      465.37     15.37 o
  -1  13   6      925.26      893.51     17.35 o
   0  13   6     1698.62     1653.31     26.06 o
   1  13   6       28.42       28.98      9.20 o
   2  13   6     1437.74     1432.02     22.93 o
   3  13   6      235.69      227.55     20.53 o
   4  13   6      336.96      350.61     16.69 o
   5  13   6       32.68       20.71     12.02 o
   6  13   6      346.75      393.65     18.75 o
   7  13   6       99.61      120.00     22.92 o
   8  13   6      204.41      235.46     49.91 o
   9  13   6       48.53       50.90     25.85 o
  10  13   6      263.75      268.66     31.99 o
 -11  14   6      800.20      815.34     46.85 o
 -10  14   6      138.78      151.23     31.73 o
  -9  14   6       26.08       14.64     19.51 o
  -8  14   6      168.22      174.16     21.32 o
  -7  14   6     1205.60     1129.94     35.09 o
  -6  14   6        0.89       -7.12     15.52 o
  -5  14   6       23.93       43.50     15.24 o
  -4  14   6      555.93      585.84     24.09 o
  -3  14   6      963.45     1005.92     26.70 o
  -2  14   6        1.66       14.20     13.52 o
  -1  14   6     1233.69     1211.85     30.22 o
   0  14   6     1160.20     1144.06     23.86 o
   1  14   6      741.55      747.17     20.14 o
   2  14   6      190.58      212.18     13.42 o
   3  14   6      401.69      384.65     24.15 o
   4  14   6      123.07      150.94     24.65 o
   5  14   6     1108.34     1277.22     38.63 o
   6  14   6       21.23       19.10     17.55 o
   7  14   6       50.59       45.17     17.42 o
   8  14   6      232.60      253.27     28.24 o
   9  14   6      319.63      303.27     31.18 o
  10  14   6        0.40       10.81     25.37 o
 -10  15   6      840.98      896.56     36.06 o
  -9  15   6       84.24      102.85     29.04 o
  -8  15   6      155.52      126.08     21.18 o
  -7  15   6       11.69       30.99     17.58 o
  -6  15   6     1850.61     1902.80     44.23 o
  -5  15   6        9.74       -2.39     18.90 o
  -4  15   6      727.77      655.20     22.82 o
  -3  15   6       67.32       45.44     13.81 o
  -2  15   6     1570.84     1581.27     35.26 o
  -1  15   6      176.82      156.48     19.35 o
   0  15   6       11.54       21.02     10.64 o
   1  15   6        7.93       14.52     12.12 o
   2  15   6     2563.02     2537.91     43.13 o
   3  15   6       59.96       58.10     16.67 o
   4  15   6      243.43      248.39     18.66 o
   5  15   6      341.39      338.36     26.12 o
   6  15   6     1332.63     1406.59     46.11 o
   7  15   6        7.56      -20.18     20.18 o
   8  15   6       77.80       58.08     36.70 o
   9  15   6      102.53      154.71     41.58 o
 -10  16   6      147.04      215.64     25.18 o
  -9  16   6       48.76       39.81     21.52 o
  -8  16   6      251.75      266.08     24.12 o
  -7  16   6      826.85      824.97     32.53 o
  -6  16   6       35.32       36.72     21.43 o
  -5  16   6       40.66       49.14     20.48 o
  -4  16   6       87.14      104.54     17.18 o
  -3  16   6     2161.98     2046.23     42.68 o
  -2  16   6       31.25       28.32     14.00 o
  -1  16   6       62.89       79.81     19.27 o
   0  16   6       41.44       19.83     13.97 o
   1  16   6      591.46      656.91     28.88 o
   2  16   6       15.75       26.30     11.72 o
   3  16   6        4.75       -8.32     13.99 o
   4  16   6      150.53      165.09     22.74 o
   5  16   6      638.65      692.29     35.91 o
   6  16   6       58.01       88.62     23.00 o
   7  16   6      176.46      162.03     52.74 o
   8  16   6      134.58      128.46     39.86 o
   9  16   6      439.99      433.89     50.95 o
  -9  17   6      112.32      119.08     26.89 o
  -8  17   6     1087.40     1034.36     44.34 o
  -7  17   6        6.48       -3.99     22.15 o
  -6  17   6      416.49      368.84     29.43 o
  -5  17   6      235.21      198.77     33.53 o
  -4  17   6      267.10      253.14     19.84 o
  -3  17   6       17.09        7.71     15.58 o
  -2  17   6      987.47      918.02     29.13 o
  -1  17   6      396.68      386.80     21.31 o
   0  17   6      231.51      240.93     18.61 o
   1  17   6       24.97       21.59     14.56 o
   2  17   6      364.67      397.73     18.00 o
   3  17   6      755.98      768.58     28.24 o
   4  17   6      379.37      394.61     49.79 o
   5  17   6        0.81       10.33     20.48 o
   6  17   6      177.93      190.33     26.33 o
   7  17   6      260.35      302.31     29.92 o
   8  17   6      175.20      211.97     44.93 o
  -9  18   6      152.32      167.67     28.38 o
  -8  18   6     1278.86     1327.14     48.17 o
  -7  18   6      181.77      188.70     27.62 o
  -6  18   6      500.71      505.27     32.68 o
  -5  18   6      240.23      249.76     27.20 o
  -4  18   6      831.71      822.19     30.18 o
  -3  18   6       52.66       51.16     21.83 o
  -2  18   6      338.22      351.51     22.15 o
  -1  18   6      101.33       98.25     17.35 o
   0  18   6      862.66      807.56     27.76 o
   1  18   6      585.67      582.53     21.27 o
   2  18   6      152.71      152.90     18.49 o
   3  18   6      114.11       87.19     17.67 o
   4  18   6      466.01      489.91     66.12 o
   5  18   6      339.53      355.93     29.90 o
   6  18   6      308.29      325.06     29.81 o
   7  18   6       38.89       42.02     31.07 o
   8  18   6       77.66      131.94     42.85 o
  -8  19   6        4.13       13.38     25.42 o
  -7  19   6        9.82        6.43     22.90 o
  -6  19   6       10.03       47.60     24.11 o
  -5  19   6      613.85      596.15     34.85 o
  -4  19   6       13.76       22.89     17.98 o
  -3  19   6        1.38       19.78     16.82 o
  -2  19   6      137.55      158.83     19.07 o
  -1  19   6     1036.78      985.68     32.03 o
   0  19   6        1.04       -3.85      6.99 o
   1  19   6        1.25        0.53     15.43 o
   2  19   6      105.70      106.78     18.72 o
   3  19   6      508.17      467.61     30.46 o
   4  19   6       24.53       24.09     34.94 o
   5  19   6       19.76       11.74     23.08 o
   6  19   6       45.45       44.96     25.43 o
   7  19   6      379.93      407.20     33.59 o
  -7  20   6      229.88      229.39     34.37 o
  -6  20   6      456.12      410.54     33.09 o
  -5  20   6       22.32       42.64     25.24 o
  -4  20   6      354.74      368.86     25.17 o
  -3  20   6       29.59       35.70     18.48 o
  -2  20   6      394.41      363.22     24.06 o
  -1  20   6       21.86       20.28     17.57 o
   0  20   6     1030.17     1107.89     62.19 o
   1  20   6        4.58       12.61     17.09 o
   2  20   6      736.07      747.69     30.88 o
   3  20   6       71.54       90.72     24.26 o
   4  20   6      276.54      284.21     29.78 o
   5  20   6        3.53        6.38     23.55 o
   6  20   6       81.05      101.37     27.00 o
  -7  21   6       39.71       29.26     27.18 o
  -6  21   6        0.48       -8.85     24.79 o
  -5  21   6      608.61      584.13     36.64 o
  -4  21   6        2.45       -7.16     19.07 o
  -3  21   6       83.90       75.68     28.89 o
  -2  21   6       23.27       44.09     19.78 o
  -1  21   6     1327.52     1360.00     39.04 o
   0  21   6      810.42      780.80     31.84 o
   1  21   6       19.16       27.30     18.84 o
   2  21   6      232.96      180.80     37.52 o
   3  21   6      434.51      426.81     31.59 o
   4  21   6       39.79       42.45     25.52 o
   5  21   6      240.22      325.74     72.72 o
  -5  22   6       22.44       21.74     26.23 o
  -4  22   6       14.54       15.64     20.69 o
  -3  22   6       10.69       17.59     22.53 o
  -2  22   6       63.73       68.18     21.04 o
  -1  22   6        7.54       40.36     19.97 o
   0  22   6      561.76      577.12     36.25 o
   1  22   6      154.36      195.97     43.63 o
   2  22   6        3.43       38.27     34.57 o
   3  22   6      126.92      148.99     39.29 o
   4  22   6      349.83      381.70     33.05 o
  -4  23   6       88.25      125.59     28.03 o
  -3  23   6      123.33      145.27     22.90 o
  -2  23   6       41.58       31.16     20.43 o
  -1  23   6      297.52      280.77     37.72 o
   0  23   6       87.06      106.02     21.54 o
   1  23   6       45.95       24.34     30.52 o
   2  23   6      350.36      264.17     43.00 o
   3  23   6      309.86      299.42     42.90 o
  -1  24   6       51.96       46.26     21.71 o
   0  24   6        2.60       17.24     20.18 o
 -13   0   7      761.94      753.62     75.06 o
 -11   0   7      199.26      199.15     46.91 o
  -9   0   7     1223.42     1152.71     74.24 o
  -7   0   7      140.56      143.61     20.26 o
  -5   0   7     2490.88     2522.12     45.59 o
  -3   0   7     1289.21     1244.58     47.13 o
  -1   0   7     8608.14     8570.17     88.92 o
   1   0   7    27660.02    29247.54    367.12 o
   3   0   7     8889.01     8912.63     94.06 o
   5   0   7       20.39        7.59      8.17 o
   7   0   7     2977.35     2796.76     53.51 o
   9   0   7       45.16       29.26     17.54 o
  11   0   7       90.42       90.66     22.49 o
 -13   1   7       90.86       78.69     48.70 o
 -12   1   7      801.61     1077.70     59.16 o
 -11   1   7      214.73      217.30     43.83 o
 -10   1   7      173.74      231.55     31.54 o
  -9   1   7       16.44       30.52     28.56 o
  -8   1   7      680.63      726.95     37.36 o
  -7   1   7     1275.81     1329.04     25.13 o
  -6   1   7      902.93      851.60     14.58 o
  -5   1   7      253.70      264.24      7.26 o
  -4   1   7     4127.19     3770.03     33.53 o
  -3   1   7     2664.82     2820.47     23.49 o
  -2   1   7     1096.40     1110.15     11.29 o
  -1   1   7      396.16      387.97      6.42 o
   0   1   7    12300.55    12218.70     92.99 o
   1   1   7      761.06      829.90     11.30 o
   2   1   7     1901.60     2084.92     20.30 o
   3   1   7        2.20       -0.41      2.18 o
   4   1   7     4272.80     4234.03     39.67 o
   5   1   7        2.12       -6.33      6.33 o
   6   1   7      102.37      126.21     11.04 o
   7   1   7      897.45      878.40     21.56 o
   8   1   7      583.00      576.01     20.47 o
   9   1   7       29.33       38.86     12.60 o
  10   1   7      127.94      112.32     14.89 o
  11   1   7       24.51       22.01     15.12 o
  12   1   7       89.99       89.12     20.38 o
 -13   2   7      227.63      313.38     42.57 o
 -12   2   7       78.62       39.04     37.96 o
 -11   2   7      625.83      758.03     48.32 o
 -10   2   7      240.78      282.83     34.99 o
  -9   2   7      162.88      169.63     29.90 o
  -8   2   7      464.42      435.24     24.94 o
  -7   2   7       99.81      115.01     11.59 o
  -6   2   7      888.87      877.30     18.76 o
  -5   2   7     1950.14     2050.17     22.52 o
  -4   2   7      145.15      144.57      5.18 o
  -3   2   7      145.49      190.31      5.76 o
  -2   2   7     1667.68     1758.43     15.74 o
  -1   2   7      937.44      899.42     10.47 o
   0   2   7     1544.33     1593.71     15.52 o
   1   2   7     2318.28     2408.74     21.06 o
   2   2   7     1018.64      938.66     11.06 o
   3   2   7      651.52      578.54      8.82 o
   4   2   7      567.94      534.00     10.29 o
   5   2   7       97.83       94.72      6.95 o
   6   2   7      876.49      833.16     20.70 o
   7   2   7      317.09      305.99     13.93 o
   8   2   7       58.43       47.71     11.54 o
   9   2   7      674.15      662.59     25.38 o
  10   2   7      127.29      102.16     14.36 o
  11   2   7      689.49      671.16     24.84 o
  12   2   7        0.00        3.38     17.79 o
 -13   3   7       12.94       -8.38     33.34 o
 -12   3   7      741.91      885.10     54.87 o
 -11   3   7      232.32      298.66     36.53 o
 -10   3   7        0.28        2.78     26.44 o
  -9   3   7      213.25      213.82     29.62 o
  -8   3   7      575.46      581.48     22.21 o
  -7   3   7     2377.19     2359.78     36.42 o
  -6   3   7       60.03       57.05      6.61 o
  -5   3   7      205.00      211.54      7.29 o
  -4   3   7     7172.16     7074.18     59.40 o
  -3   3   7     1132.76      949.01     12.57 o
  -2   3   7       53.60       57.41      4.54 o
  -1   3   7     3649.71     3688.78     29.03 o
   0   3   7     5325.31     5367.14     42.41 o
   1   3   7     5006.46     5087.80     38.23 o
   2   3   7        4.06       10.49      3.45 o
   3   3   7     1238.03     1150.38     13.84 o
   4   3   7      334.36      309.83      8.26 o
   5   3   7     4592.34     4470.95     42.19 o
   6   3   7      499.56      516.73     15.20 o
   7   3   7      215.46      222.79     14.28 o
   8   3   7      148.63      150.03     13.00 o
   9   3   7        8.62       -6.78     12.30 o
  10   3   7       18.97       18.94     13.85 o
  11   3   7      242.53      273.42     20.72 o
  12   3   7      156.29      155.95     20.60 o
 -13   4   7       23.85       80.43     52.29 o
 -12   4   7       53.61       20.78     32.95 o
 -11   4   7      532.97      726.04     45.75 o
 -10   4   7      759.50      794.27     46.91 o
  -9   4   7        6.33       23.05     16.61 o
  -8   4   7        4.98       24.89     14.60 o
  -7   4   7      540.70      547.89     22.65 o
  -6   4   7    12652.40    12356.75    121.46 o
  -5   4   7      560.97      537.53     10.73 o
  -4   4   7       60.49       75.55      4.73 o
  -3   4   7      753.64      816.73     13.12 o
  -2   4   7     2264.55     2187.03     22.37 o
  -1   4   7        8.72       16.08      3.06 o
   0   4   7      101.12       99.48      4.12 o
   1   4   7       54.43       81.24      4.14 o
   2   4   7     4342.74     4255.24     35.91 o
   3   4   7       16.31       14.07      3.96 o
   4   4   7       10.56       15.26      4.18 o
   5   4   7       94.82       93.92      7.54 o
   6   4   7     2554.51     2479.33     31.18 o
   7   4   7      206.21      216.98     12.85 o
   8   4   7       22.85       26.11     12.31 o
   9   4   7      269.90      266.67     18.90 o
  10   4   7      230.20      251.70     16.72 o
  11   4   7        1.88        9.63     17.56 o
  12   4   7       43.93       39.59     19.79 o
 -13   5   7       51.94      114.36     36.36 o
 -12   5   7        0.87        4.59     31.86 o
 -11   5   7      667.96      777.52     46.67 o
 -10   5   7       14.14        8.85     26.84 o
  -9   5   7      651.55      769.71     40.18 o
  -8   5   7        3.64       15.14     15.72 o
  -7   5   7     4284.40     4347.20     74.03 o
  -6   5   7      182.81      189.36     12.04 o
  -5   5   7     1136.70     1161.88     16.42 o
  -4   5   7     1042.34     1057.19     13.71 o
  -3   5   7     3815.25     3566.93     36.83 o
  -2   5   7      203.30      211.70      6.99 o
  -1   5   7      454.81      372.59      8.65 o
   0   5   7      411.32      472.70      9.61 o
   1   5   7      752.84      693.33      8.94 o
   2   5   7        1.31       -2.30      3.92 o
   3   5   7     1138.39     1105.64     14.97 o
   4   5   7      147.57      163.45      7.86 o
   5   5   7      863.83      870.65     15.21 o
   6   5   7      561.90      549.35     15.00 o
   7   5   7      456.06      485.34     17.30 o
   8   5   7       47.47       24.85     12.34 o
   9   5   7       56.55       70.60     14.63 o
  10   5   7       28.41       58.77     17.73 o
  11   5   7      113.81      103.51     30.79 o
 -13   6   7      280.86      278.72     58.77 o
 -12   6   7       59.91      171.73     52.77 o
 -11   6   7        4.89        6.17     28.78 o
 -10   6   7     1668.39     1678.47     59.79 o
  -9   6   7       21.67        4.48     16.22 o
  -8   6   7      783.63      790.77     74.77 o
  -7   6   7       48.80       45.32     12.93 o
  -6   6   7      479.21      471.94     16.65 o
  -5   6   7     1070.49     1062.95     22.48 o
  -4   6   7      601.70      627.73     13.92 o
  -3   6   7      124.33      140.98      7.86 o
  -2   6   7     1354.02     1315.11     16.80 o
  -1   6   7      597.94      630.21     11.04 o
   0   6   7     1180.85     1160.33     12.33 o
   1   6   7      155.54      135.68      6.27 o
   2   6   7     1537.67     1528.96     16.94 o
   3   6   7      455.40      451.78     10.35 o
   4   6   7      188.51      175.62      9.23 o
   5   6   7       31.75       16.66      9.30 o
   6   6   7     2460.01     2473.07     33.99 o
   7   6   7      195.17      213.04     14.16 o
   8   6   7      401.10      390.24     17.82 o
   9   6   7        8.65       21.87     14.46 o
  10   6   7      440.28      486.00     24.85 o
  11   6   7      108.93       94.48     21.01 o
 -12   7   7      642.00      695.37     71.63 o
 -11   7   7      373.90      270.71     48.76 o
 -10   7   7        1.86       -7.67     16.99 o
  -9   7   7      749.04      817.21     32.95 o
  -8   7   7      224.17      214.93     19.81 o
  -7   7   7      801.80      773.57     29.26 o
  -6   7   7      455.25      434.20     16.42 o
  -5   7   7     1806.34     1895.04     31.31 o
  -4   7   7      393.49      352.66     20.48 o
  -3   7   7      928.17      883.43     17.39 o
  -2   7   7       82.06      103.44      7.29 o
  -1   7   7     9152.33     9267.88     82.30 o
   0   7   7      730.94      674.19     10.24 o
   1   7   7     1864.28     1951.43     20.02 o
   2   7   7      199.78      211.09      6.22 o
   3   7   7     1790.32     1735.51     20.73 o
   4   7   7     1650.80     1593.66     23.71 o
   5   7   7      403.01      416.98     14.42 o
   6   7   7      118.93      111.92     10.74 o
   7   7   7      577.01      620.35     19.75 o
   8   7   7       52.63       43.67     13.06 o
   9   7   7      400.82      363.72     18.76 o
  10   7   7       79.70       62.06     18.72 o
  11   7   7        2.67        8.32     17.66 o
 -12   8   7        1.65        9.09     21.61 o
 -11   8   7      844.45      902.59     70.64 o
 -10   8   7      295.12      243.09     30.05 o
  -9   8   7      575.04      572.19     48.39 o
  -8   8   7        1.06       17.38     19.63 o
  -7   8   7     1411.77     1409.06     37.49 o
  -6   8   7       85.90       64.72     11.13 o
  -5   8   7     2185.06     2208.73     41.74 o
  -4   8   7      825.42      754.23     19.18 o
  -3   8   7     1541.34     1610.57     29.61 o
  -2   8   7     3634.73     3557.22     35.41 o
  -1   8   7     2549.82     2567.35     27.03 o
   0   8   7      145.42      168.69      5.51 o
   1   8   7     1279.56     1291.56     15.21 o
   2   8   7     1709.79     1700.70     18.61 o
   3   8   7      106.23      109.13      6.72 o
   4   8   7       11.02       10.98      7.09 o
   5   8   7      570.54      567.62     16.27 o
   6   8   7     1115.81     1084.75     24.41 o
   7   8   7       19.31       26.33     10.75 o
   8   8   7      252.95      226.73     15.60 o
   9   8   7      393.26      401.20     22.27 o
  10   8   7       75.09       64.02     18.75 o
  11   8   7       25.90      -13.08     17.40 o
 -12   9   7      217.81      209.98     52.31 o
 -11   9   7       27.45       49.20     27.45 o
 -10   9   7       37.40       32.37     24.54 o
  -9   9   7        2.18        0.47     21.78 o
  -8   9   7     1057.56     1078.09     42.27 o
  -7   9   7       81.25      109.62     25.47 o
  -6   9   7      194.42      169.48     26.47 o
  -5   9   7     1080.93     1081.32     25.69 o
  -4   9   7     4044.79     3980.50     53.38 o
  -3   9   7       89.89       88.12      8.58 o
  -2   9   7      289.96      319.90      9.73 o
  -1   9   7      276.67      273.40      9.45 o
   0   9   7     3182.38     3074.89     27.78 o
   1   9   7       70.45       81.44      5.13 o
   2   9   7        1.16       -4.33      4.33 o
   3   9   7     1439.38     1426.55     17.92 o
   4   9   7     1395.37     1389.20     20.89 o
   5   9   7      434.20      440.15     14.72 o
   6   9   7      125.38      114.41     17.94 o
   7   9   7      122.83      107.54     13.78 o
   8   9   7      944.31      873.90     27.21 o
   9   9   7       16.83       24.30     16.66 o
  10   9   7        3.41        9.57     20.48 o
  11   9   7       22.93       32.08     24.25 o
 -12  10   7       30.33        6.19     47.88 o
 -11  10   7      300.68      339.59     35.52 o
 -10  10   7      153.41      223.51     31.09 o
  -9  10   7      732.39      713.86     39.25 o
  -8  10   7       35.48       44.94     22.51 o
  -7  10   7      790.00      872.32    132.19 o
  -6  10   7       41.30       49.06     19.79 o
  -5  10   7      114.94      138.90     15.18 o
  -4  10   7     2386.71     2261.86     34.45 o
  -3  10   7      874.32      784.08     18.76 o
  -2  10   7        0.80       -2.91      7.84 o
  -1  10   7     2211.70     2204.55     38.34 o
   0  10   7       44.53       39.76      5.63 o
   1  10   7     1602.77     1542.87     17.79 o
   2  10   7       12.70       25.70      5.30 o
   3  10   7     2201.32     2259.41     27.95 o
   4  10   7        0.04        5.96      7.91 o
   5  10   7      211.09      222.26     12.13 o
   6  10   7       24.14       33.81     11.27 o
   7  10   7     1052.03     1082.87     40.37 o
   8  10   7      129.04      122.32     17.91 o
   9  10   7      248.97      252.51     24.04 o
  10  10   7        0.77       -6.69     21.56 o
  11  10   7       66.41       63.41     40.39 o
 -12  11   7      597.21      643.52     43.93 o
 -11  11   7       96.38      102.46     45.59 o
 -10  11   7      856.47     1009.25     47.54 o
  -9  11   7       54.44       51.73     25.53 o
  -8  11   7     1437.63     1452.60     50.03 o
  -7  11   7        3.68       -4.21     20.89 o
  -6  11   7       37.56       63.53     21.17 o
  -5  11   7       81.12       96.90     15.30 o
  -4  11   7     2782.60     2702.93     43.30 o
  -3  11   7      143.88      133.72     12.56 o
  -2  11   7       27.45       47.86     10.76 o
  -1  11   7      136.76      177.24      8.85 o
   0  11   7     5019.10     5004.66     50.78 o
   1  11   7      248.70      242.51      8.62 o
   2  11   7      389.36      435.98     10.33 o
   3  11   7       65.97       66.50      8.26 o
   4  11   7     1955.08     1944.89     26.41 o
   5  11   7      543.16      593.62     46.11 o
   6  11   7        5.44       12.60     15.93 o
   7  11   7      397.94      404.91     20.18 o
   8  11   7      602.83      551.19     29.00 o
   9  11   7       41.07       31.00     21.33 o
  10  11   7        1.57       16.20     23.10 o
 -11  12   7        4.51      -20.14     20.14 o
 -10  12   7      364.66      326.86     25.81 o
  -9  12   7      956.34      972.35     38.48 o
  -8  12   7      348.05      376.70     24.28 o
  -7  12   7      852.82      853.56     36.51 o
  -6  12   7     1713.85     1699.63     54.23 o
  -5  12   7     2653.97     2499.67     48.69 o
  -4  12   7        2.27       -0.52     12.24 o
  -3  12   7       84.48      126.27     18.67 o
  -2  12   7      650.63      701.69     24.75 o
  -1  12   7      735.26      819.48     16.65 o
   0  12   7        3.36        8.76      7.30 o
   1  12   7       41.56       52.34      9.20 o
   2  12   7     1423.05     1422.42     29.13 o
   3  12   7     1471.73     1502.62     24.81 o
   4  12   7      110.62      124.80     11.48 o
   5  12   7      292.61      302.50     16.51 o
   6  12   7      789.34      810.00     27.65 o
   7  12   7       70.10       64.84     18.66 o
   8  12   7        2.07        4.48     19.16 o
   9  12   7      333.78      320.26     27.34 o
  10  12   7       14.01       26.38     23.19 o
 -11  13   7      372.57      425.28     29.29 o
 -10  13   7       43.03       44.49     21.47 o
  -9  13   7       88.45      106.28     21.38 o
  -8  13   7      604.78      657.72     29.56 o
  -7  13   7      708.51      643.92     27.49 o
  -6  13   7       15.29       -1.30     15.16 o
  -5  13   7      440.22      401.45     22.97 o
  -4  13   7     1732.37     1672.82     38.49 o
  -3  13   7     1412.10     1423.31     43.90 o
  -2  13   7      323.49      389.58     21.75 o
  -1  13   7      562.58      529.30     16.90 o
   0  13   7       32.57       35.42      9.14 o
   1  13   7     2042.93     2044.57     33.62 o
   2  13   7       63.11       76.74     13.49 o
   3  13   7       13.68      -10.09     12.56 o
   4  13   7     1048.15     1110.97     23.35 o
   5  13   7      875.66      888.78     48.59 o
   6  13   7       58.23       61.26     14.31 o
   7  13   7       93.23      110.96     19.92 o
   8  13   7      225.42      288.42     25.05 o
   9  13   7       14.60       -0.41     21.41 o
  10  13   7        0.17      -10.06     25.02 o
 -11  14   7       41.22       65.61     22.99 o
 -10  14   7      246.23      246.58     30.96 o
  -9  14   7      155.31      155.51     23.25 o
  -8  14   7      240.07      249.69     32.74 o
  -7  14   7      116.97      132.03     20.28 o
  -6  14   7     1189.68     1176.65     35.73 o
  -5  14   7        1.72       -3.06     15.01 o
  -4  14   7       56.36       66.07     16.10 o
  -3  14   7      477.39      485.78     45.87 o
  -2  14   7     2266.48     2143.06     66.78 o
  -1  14   7      515.55      529.42     18.65 o
   0  14   7     1666.53     1628.33     29.65 o
   1  14   7      471.81      476.65     17.46 o
   2  14   7      304.64      365.97     19.65 o
   3  14   7     2200.91     2230.38     44.00 o
   4  14   7       80.18       93.36     15.64 o
   5  14   7      460.81      459.11     27.69 o
   6  14   7     1672.97     1774.39     74.14 o
   7  14   7      210.57      237.05     22.47 o
   8  14   7       54.30       93.12     21.74 o
   9  14   7       10.78       36.92     22.38 o
 -10  15   7       25.45       52.10     23.08 o
  -9  15   7      274.24      267.35     25.34 o
  -8  15   7       38.89       62.11     20.43 o
  -7  15   7     1306.54     1265.90     37.52 o
  -6  15   7      130.81      160.11     20.29 o
  -5  15   7      189.09      180.71     19.81 o
  -4  15   7        2.59       -4.95     15.19 o
  -3  15   7     1346.12     1264.80     40.54 o
  -2  15   7     1429.93     1369.71     33.16 o
  -1  15   7      900.10      958.35     30.20 o
   0  15   7       54.28       69.35     11.93 o
   1  15   7     1471.18     1494.51     29.48 o
   2  15   7      106.86      113.89     16.00 o
   3  15   7      931.36      897.69     52.50 o
   4  15   7      169.35      165.45     18.00 o
   5  15   7      329.20      353.45     21.59 o
   6  15   7       22.95       20.75     20.64 o
   7  15   7      836.75      984.10     65.05 o
   8  15   7        0.34       31.02     35.76 o
   9  15   7      317.04      353.67     49.38 o
 -10  16   7      541.50      584.09     32.47 o
  -9  16   7      102.06       52.77     22.49 o
  -8  16   7       11.47       -6.64     20.49 o
  -7  16   7       12.48       10.26     19.19 o
  -6  16   7     1560.28     1672.37     42.67 o
  -5  16   7      780.46      877.40     93.20 o
  -4  16   7       13.85       73.15     23.48 o
  -3  16   7       51.81       52.61     16.19 o
  -2  16   7     2948.50     2953.76     53.02 o
  -1  16   7      851.03      874.95     27.84 o
   0  16   7       77.73       56.36     15.02 o
   1  16   7      429.74      422.38     18.31 o
   2  16   7     1079.46     1159.51     32.56 o
   3  16   7       29.33       13.29     15.41 o
   4  16   7       46.61       66.89     17.00 o
   5  16   7      148.27      164.41     24.93 o
   6  16   7      130.35      195.44     26.15 o
   7  16   7       72.51       92.95     37.97 o
   8  16   7       90.70       86.43     40.15 o
  -9  17   7      491.82      502.11     35.53 o
  -8  17   7       83.73      123.56     26.89 o
  -7  17   7      152.30      175.21     26.84 o
  -6  17   7      208.18      191.53     25.69 o
  -5  17   7      303.77      338.90     28.54 o
  -4  17   7      800.17      831.13     37.47 o
  -3  17   7      970.08      990.72     31.10 o
  -2  17   7       54.60       59.48     15.95 o
  -1  17   7      190.20      155.34     38.60 o
   0  17   7      385.68      391.60     21.51 o
   1  17   7      620.71      643.28     22.61 o
   2  17   7       36.22       36.75     16.04 o
   3  17   7      403.45      394.18     22.43 o
   4  17   7      314.46      264.98     21.40 o
   5  17   7      375.10      370.24     29.35 o
   6  17   7       80.16       76.52     39.03 o
   7  17   7        4.02        0.36     36.81 o
   8  17   7       40.30       47.21     39.53 o
  -9  18   7       84.40      106.90     55.95 o
  -8  18   7      300.08      340.27     32.17 o
  -7  18   7        5.37       -2.69     24.18 o
  -6  18   7      162.36      162.13     26.26 o
  -5  18   7      413.12      385.34     35.82 o
  -4  18   7        1.44        1.21     21.43 o
  -3  18   7      269.42      270.76     21.49 o
  -2  18   7      426.12      421.54     23.22 o
  -1  18   7      663.91      651.55     34.07 o
   0  18   7      162.18      157.31     18.30 o
   1  18   7      308.75      337.19     21.16 o
   2  18   7      576.58      623.74     34.40 o
   3  18   7      645.96      639.46     28.25 o
   4  18   7        8.25       12.82     21.50 o
   5  18   7      155.81      151.78     25.54 o
   6  18   7      201.73      190.34     27.49 o
   7  18   7       32.46       38.19     39.00 o
  -8  19   7      311.10      312.60     32.68 o
  -7  19   7       21.01       27.58     33.63 o
  -6  19   7       42.52      100.72     35.99 o
  -5  19   7       82.16       51.63     24.07 o
  -4  19   7     1522.80     1464.68     47.55 o
  -3  19   7        1.85      -16.62     16.62 o
  -2  19   7       18.06       18.81     17.64 o
  -1  19   7      242.89      266.19     29.68 o
   0  19   7      825.00      819.80     30.39 o
   1  19   7       24.42       24.28     22.13 o
   2  19   7       15.16       13.37     17.23 o
   3  19   7       30.70       50.36     18.06 o
   4  19   7      630.47      649.12     36.22 o
   5  19   7       43.74       20.32     23.76 o
   6  19   7       39.59       26.94     28.23 o
   7  19   7        1.42       10.83     40.17 o
  -7  20   7      844.43      852.68     43.09 o
  -6  20   7       60.26       40.29     26.12 o
  -5  20   7      775.84      859.26     41.77 o
  -4  20   7       38.79       47.00     24.55 o
  -3  20   7      330.18      341.98     24.63 o
  -2  20   7        0.01        6.77     17.83 o
  -1  20   7      177.04      174.70     20.81 o
   0  20   7       45.31       40.58     28.90 o
   1  20   7      922.54      915.69     90.63 o
   2  20   7      180.78      185.47     69.28 o
   3  20   7      562.35      598.81     34.63 o
   4  20   7        0.24       -5.15     26.80 o
   5  20   7       71.19       36.13     25.14 o
   6  20   7        2.38        2.92     25.40 o
  -6  21   7       22.32       18.97     26.57 o
  -5  21   7       32.22       12.94     25.66 o
  -4  21   7      183.42      159.68     28.66 o
  -3  21   7       69.64       56.86     19.84 o
  -2  21   7       39.64       44.43     19.34 o
  -1  21   7      217.19      189.57     22.12 o
   0  21   7      552.85      594.47     31.91 o
   1  21   7        8.18      -22.61     23.69 o
   2  21   7        7.18       15.71     24.48 o
   3  21   7       23.75      -12.90     30.95 o
   4  21   7      458.16      504.45     35.53 o
   5  21   7       17.95        3.01     25.79 o
  -5  22   7      337.32      272.17     39.10 o
  -4  22   7      118.13      127.58     27.06 o
  -3  22   7      101.41       86.89     21.98 o
  -2  22   7      309.31      322.24     25.56 o
  -1  22   7      124.19      114.34     21.46 o
   0  22   7        1.18       -1.25     14.94 o
   1  22   7        7.33       20.24     35.49 o
   2  22   7       95.17       92.07     37.13 o
   3  22   7       67.47       30.43     36.18 o
   4  22   7        0.25      -15.52     24.54 o
  -3  23   7      913.59      966.29     46.35 o
  -2  23   7      160.90      172.88     30.92 o
  -1  23   7       66.73      110.88     22.36 o
   0  23   7       40.73        0.17     24.20 o
   1  23   7      210.22      282.91     31.02 o
   2  23   7       52.74       68.75     37.95 o
 -12   0   8      265.42      355.04     60.78 o
 -10   0   8       17.83        3.27     41.52 o
  -8   0   8     1289.67     1429.86     74.63 o
  -6   0   8      194.94      190.76     10.12 o
  -4   0   8     3545.46     3626.26     42.39 o
  -2   0   8      110.81       79.31      7.96 o
   0   0   8     5779.94     6562.39     77.83 o
   2   0   8       38.78       54.15     10.10 o
   4   0   8     2887.47     2758.55     46.10 o
   6   0   8       44.17       17.44     12.70 o
   8   0   8      398.21      363.09     22.84 o
  10   0   8       14.96       18.99     20.89 o
 -13   1   8        4.09      -11.29     35.93 o
 -12   1   8       16.62        2.52     34.07 o
 -11   1   8      385.02      360.76     40.97 o
 -10   1   8       70.86       73.86     28.42 o
  -9   1   8     1051.00      984.35    127.23 o
  -8   1   8       60.71       76.32     28.08 o
  -7   1   8     1516.89     1543.75     33.23 o
  -6   1   8       50.59       67.48      6.43 o
  -5   1   8     1002.92     1078.55     13.99 o
  -4   1   8      126.21      141.31      6.07 o
  -3   1   8     4893.05     4887.96     38.29 o
  -2   1   8      370.14      417.20      7.14 o
  -1   1   8     1517.63     1405.97     14.40 o
   0   1   8     2150.98     2308.89     21.89 o
   1   1   8      320.11      251.65      6.73 o
   2   1   8      690.51      722.92     10.19 o
   3   1   8      499.68      514.52     15.01 o
   4   1   8      349.91      325.59      8.98 o
   5   1   8     3570.42     3563.52     38.16 o
   6   1   8      118.01       93.53     10.61 o
   7   1   8      417.78      436.97     16.18 o
   8   1   8      102.03      110.59     14.02 o
   9   1   8      849.78      909.53     25.26 o
  10   1   8       29.08       21.06     14.25 o
  11   1   8        7.58       14.13     15.18 o
 -13   2   8      340.02      443.78     46.36 o
 -12   2   8      193.47      240.76     87.12 o
 -11   2   8      371.07      427.95     41.18 o
 -10   2   8       80.61      102.32     38.72 o
  -9   2   8      306.80      338.34     34.76 o
  -8   2   8     2643.27     2578.69     57.28 o
  -7   2   8        4.59        5.43     11.09 o
  -6   2   8      385.83      440.55     14.82 o
  -5   2   8      158.03      163.74      6.14 o
  -4   2   8     4410.35     4492.40     37.38 o
  -3   2   8      419.12      449.89      8.35 o
  -2   2   8     1900.88     1958.18     18.56 o
  -1   2   8     2598.03     2612.68     23.44 o
   0   2   8     1646.69     1569.72     15.95 o
   1   2   8       58.96       49.72      4.32 o
   2   2   8       60.30       84.78      8.96 o
   3   2   8     2639.42     2667.74     25.43 o
   4   2   8      839.63      842.43     14.06 o
   5   2   8      492.56      448.25     13.27 o
   6   2   8      535.22      569.80     16.74 o
   7   2   8       15.56       12.31     10.67 o
   8   2   8      691.85      625.71     19.73 o
   9   2   8      106.67      110.85     14.49 o
  10   2   8      335.18      334.54     18.29 o
  11   2   8       27.39       12.19     10.04 o
 -13   3   8       62.80      124.56     45.39 o
 -12   3   8        0.29       -0.35     54.93 o
 -11   3   8      106.12       83.31     32.87 o
 -10   3   8      110.52      104.17     42.67 o
  -9   3   8      282.64      356.19     34.69 o
  -8   3   8        6.02        4.39     12.48 o
  -7   3   8     1764.07     1613.51     33.00 o
  -6   3   8       49.05       64.67     10.29 o
  -5   3   8      358.99      334.12      8.47 o
  -4   3   8      316.62      346.09      7.28 o
  -3   3   8     1593.14     1604.53     19.59 o
  -2   3   8     1664.26     1578.12     17.06 o
  -1   3   8     1375.63     1349.46     13.73 o
   0   3   8     1888.39     1895.53     17.80 o
   1   3   8      789.31      758.10      9.22 o
   2   3   8     3380.00     3252.01     30.28 o
   3   3   8       83.81       87.28      5.22 o
   4   3   8      828.70      830.57     13.61 o
   5   3   8      582.34      552.43     13.04 o
   6   3   8      751.93      767.68     19.19 o
   7   3   8      250.79      271.83     15.86 o
   8   3   8        6.66       -5.77     11.32 o
   9   3   8      624.92      620.50     22.80 o
  10   3   8      182.17      191.62     16.58 o
  11   3   8        9.27       12.45     15.59 o
 -13   4   8      120.02       36.37     70.10 o
 -12   4   8       34.56       85.03     42.73 o
 -11   4   8       72.47       45.13     31.73 o
 -10   4   8       53.30        0.20     28.80 o
  -9   4   8     1696.29     1768.85     63.23 o
  -8   4   8     1370.55     1273.36     35.79 o
  -7   4   8       10.64        0.56     11.81 o
  -6   4   8      199.67      183.93     12.56 o
  -5   4   8     3474.93     3158.22     39.75 o
  -4   4   8     1114.88     1131.29     14.34 o
  -3   4   8     1769.82     1801.01     20.16 o
  -2   4   8      337.42      327.35      8.37 o
  -1   4   8     4076.94     4122.68     35.58 o
   0   4   8     1082.85     1065.28     11.90 o
   1   4   8     1387.61     1401.41     13.62 o
   2   4   8      996.51     1039.91     12.38 o
   3   4   8     1619.78     1562.70     17.45 o
   4   4   8     1223.55     1187.40     16.45 o
   5   4   8       58.09       38.59      8.36 o
   6   4   8       10.01       24.59     11.70 o
   7   4   8      672.75      648.98     18.88 o
   8   4   8      698.76      688.06     20.04 o
   9   4   8      929.16      864.65     25.90 o
  10   4   8        0.15       -2.18     13.92 o
  11   4   8      237.10      209.26     20.54 o
 -13   5   8      159.49      112.07     51.06 o
 -12   5   8      200.51      236.41     38.11 o
 -11   5   8      277.96      342.95     37.80 o
 -10   5   8      680.03      748.86     63.14 o
  -9   5   8        0.80       14.56     16.75 o
  -8   5   8     1052.75     1002.59     34.37 o
  -7   5   8       54.18       78.19     11.93 o
  -6   5   8    10489.78    10444.28    154.31 o
  -5   5   8       55.99       45.93      9.76 o
  -4   5   8      687.01      692.15     18.50 o
  -3   5   8       12.17       16.82      5.07 o
  -2   5   8     6131.61     6063.87     57.17 o
  -1   5   8       17.14       19.87      5.19 o
   0   5   8      220.77      198.94      5.43 o
   1   5   8      210.74      179.48      5.65 o
   2   5   8     5075.83     5008.11     44.62 o
   3   5   8      107.62      107.11      6.47 o
   4   5   8      932.98      913.78     17.99 o
   5   5   8       19.28       25.56      8.94 o
   6   5   8     1212.06     1216.45     22.97 o
   7   5   8      109.79       89.54     11.73 o
   8   5   8      140.94      185.21     14.51 o
   9   5   8       14.46       19.91     13.44 o
  10   5   8      547.28      557.62     21.16 o
  11   5   8        0.56       17.50      8.77 o
 -12   6   8        9.60      -43.13     43.13 o
 -11   6   8      720.22      749.57    106.79 o
 -10   6   8        1.47       34.53     32.52 o
  -9   6   8      741.38      729.41     32.89 o
  -8   6   8      117.04      119.91     21.58 o
  -7   6   8     1104.05     1089.48     33.62 o
  -6   6   8        0.50       -0.22     10.01 o
  -5   6   8     2713.18     2576.69     39.00 o
  -4   6   8      117.01      131.34     10.06 o
  -3   6   8     2351.78     2434.83     27.05 o
  -2   6   8      125.44      127.80      7.26 o
  -1   6   8     2699.95     2668.86     30.48 o
   0   6   8      234.69      247.30      6.22 o
   1   6   8      622.04      623.78     10.32 o
   2   6   8      159.43      160.22      7.45 o
   3   6   8     1061.83     1090.83     15.51 o
   4   6   8      471.38      480.45     12.30 o
   5   6   8      224.02      236.57     11.76 o
   6   6   8      261.25      275.54     14.88 o
   7   6   8     1413.00     1366.69     25.54 o
   8   6   8      235.32      243.09     15.32 o
   9   6   8      203.17      162.40     14.99 o
  10   6   8       20.59       38.48     17.30 o
  11   6   8      140.35      138.29     20.51 o
 -12   7   8        6.67      -32.26     48.17 o
 -11   7   8       24.62      -27.69     40.94 o
  -9   7   8     1156.92     1234.09     77.38 o
  -8   7   8       59.31       38.82     17.19 o
  -7   7   8      553.63      565.80     29.06 o
  -6   7   8     1966.88     1957.75     33.57 o
  -5   7   8      332.94      347.79     15.22 o
  -4   7   8      116.87       94.34     10.37 o
  -3   7   8      856.46      835.53     25.27 o
  -2   7   8     3189.16     2912.83     33.04 o
  -1   7   8     1523.00     1526.99     18.95 o
   0   7   8     1254.36     1230.26     13.94 o
   1   7   8     1080.62     1073.88     13.14 o
   2   7   8     4907.63     4814.08     45.78 o
   3   7   8       82.61       72.97      6.64 o
   4   7   8       44.88       22.38      8.72 o
   5   7   8      997.97     1002.54     42.74 o
   6   7   8      961.10      932.70     23.10 o
   7   7   8      240.77      233.98     15.65 o
   8   7   8      329.22      358.78     16.97 o
   9   7   8      318.26      334.32     17.45 o
  10   7   8      349.17      349.23     21.73 o
  11   7   8        0.86      -17.84     17.84 o
 -11   8   8        6.63       19.42     42.98 o
 -10   8   8        3.10       13.70     24.42 o
  -9   8   8      647.54      642.84     36.79 o
  -8   8   8     2211.81     2149.02     59.76 o
  -7   8   8      217.28      216.71     20.25 o
  -6   8   8       76.35      110.30     16.71 o
  -5   8   8      788.92      739.05     21.05 o
  -4   8   8     5406.97     5166.92     66.47 o
  -3   8   8      122.71      114.42     10.56 o
  -2   8   8       23.91       24.74      6.21 o
  -1   8   8      370.09      374.08      9.63 o
   0   8   8     2633.64     2645.29     26.30 o
   1   8   8      202.02      237.45      7.03 o
   2   8   8        6.81        9.93      5.03 o
   3   8   8      129.89      123.83      7.16 o
   4   8   8     2753.61     2776.87     35.89 o
   5   8   8       53.68       52.52     11.50 o
   6   8   8       21.68        8.24     11.31 o
   7   8   8      294.56      331.67     30.15 o
   8   8   8       88.66      121.26     15.82 o
   9   8   8        2.98      -15.25     15.25 o
  10   8   8      153.49      171.80     19.66 o
  11   8   8       31.41       15.96     18.64 o
 -12   9   8       15.48      -10.66     48.30 o
 -11   9   8       90.92       72.50     46.09 o
 -10   9   8        4.08        1.47     25.03 o
  -9   9   8      158.27      184.64     27.73 o
  -8   9   8      285.23      297.01     28.37 o
  -7   9   8      962.95     1030.81     42.37 o
  -6   9   8     1639.53     1621.95     49.67 o
  -5   9   8       65.33       75.90     14.29 o
  -4   9   8      261.49      267.92     15.73 o
  -3   9   8     3097.38     3058.26     38.89 o
  -2   9   8        9.60        6.35      7.39 o
  -1   9   8      874.52      894.87     15.52 o
   0   9   8       27.43       60.08     15.10 o
   1   9   8     1662.51     1687.24     20.76 o
   2   9   8        3.07       -5.50      5.50 o
   3   9   8      172.84      176.00      9.38 o
   4   9   8       90.48       91.46      9.80 o
   5   9   8      814.37      818.41     22.49 o
   6   9   8      197.05      226.13     29.26 o
   7   9   8       45.43       39.99     14.64 o
   8   9   8      429.69      448.08     20.34 o
   9   9   8      324.35      352.29     24.11 o
  10   9   8        7.86      -11.04     21.82 o
 -12  10   8      359.64      383.47     64.09 o
 -11  10   8       95.25      103.61     30.78 o
 -10  10   8       77.21       62.41     26.74 o
  -9  10   8       17.66       12.88     25.35 o
  -8  10   8     1366.26     1335.74     48.17 o
  -7  10   8        5.76       10.48     32.83 o
  -6  10   8      105.86       63.38     21.51 o
  -5  10   8      695.95      610.55     77.73 o
  -4  10   8     1476.24     1463.85     29.63 o
  -3  10   8       73.02       67.73      9.99 o
  -2  10   8     2047.93     1962.58     28.32 o
  -1  10   8      129.87      148.17     24.50 o
   0  10   8     3492.54     3449.90     38.23 o
   1  10   8       59.60       57.68      8.83 o
   2  10   8     1348.26     1364.32     20.92 o
   3  10   8      823.65      809.49     17.78 o
   4  10   8     4574.37     4630.45     49.90 o
   5  10   8       83.46       87.36     10.64 o
   6  10   8      368.48      369.15     21.30 o
   7  10   8      185.84      160.18     15.39 o
   8  10   8      307.89      331.71     21.89 o
   9  10   8      104.08      109.74     23.13 o
  10  10   8        4.73       19.21     22.39 o
 -11  11   8      667.82      753.81     44.16 o
 -10  11   8      337.36      360.65     34.58 o
  -9  11   8      258.42      285.65     31.73 o
  -8  11   8        2.47       16.18     23.36 o
  -7  11   8      161.07      179.89     26.05 o
  -6  11   8      840.63      806.26     51.69 o
  -5  11   8      129.82      147.89     16.34 o
  -4  11   8      608.28      632.40     20.99 o
  -3  11   8     1278.43     1211.36     32.19 o
  -2  11   8      846.20      839.44     22.31 o
  -1  11   8      783.17      781.15     16.94 o
   0  11   8      252.38      265.90     11.91 o
   1  11   8     2402.07     2452.61     37.04 o
   2  11   8     1129.26     1072.36     18.68 o
   3  11   8      865.78      859.09     24.94 o
   4  11   8      176.83      169.51     11.39 o
   5  11   8      630.60      650.90     20.34 o
   6  11   8        2.95       19.42     27.32 o
   7  11   8      139.87      134.87     16.92 o
   8  11   8       33.74       55.70     20.60 o
   9  11   8       41.55       64.27     22.63 o
  10  11   8       21.68       34.39     23.48 o
 -11  12   8      189.16      256.37     26.27 o
 -10  12   8      570.41      593.37     30.61 o
  -9  12   8      183.93      173.15     22.49 o
  -8  12   8      330.66      300.45     23.32 o
  -7  12   8      107.29      100.01     19.77 o
  -6  12   8      651.38      640.92     31.51 o
  -5  12   8        7.90       14.44     14.55 o
  -4  12   8      868.17      815.92     29.68 o
  -3  12   8      982.62      965.10     66.99 o
  -2  12   8        3.81        4.65     10.35 o
  -1  12   8      743.39      761.26     21.63 o
   0  12   8     1425.45     1485.67     25.86 o
   1  12   8      818.75      759.09     21.88 o
   2  12   8       17.75       11.95      9.94 o
   3  12   8        8.16       10.77     10.59 o
   4  12   8       15.43        3.60     10.61 o
   5  12   8      167.35      183.67     32.85 o
   6  12   8        1.73       -3.79     16.63 o
   7  12   8       54.90       68.06     16.23 o
   8  12   8       19.43       35.53     20.67 o
   9  12   8       23.05       -5.29     21.40 o
  10  12   8        1.56       -0.65     23.50 o
 -11  13   8      412.16      480.42     30.64 o
 -10  13   8      271.77      266.53     25.70 o
  -9  13   8       95.51       74.37     20.74 o
  -8  13   8       95.49       77.34     20.51 o
  -7  13   8      914.54      876.80     41.97 o
  -6  13   8      513.29      539.06     25.99 o
  -5  13   8      257.08      253.35     36.55 o
  -4  13   8        8.71        8.54     14.34 o
  -3  13   8      290.92      284.64     18.69 o
  -2  13   8      662.93      683.81     27.78 o
  -1  13   8     1044.99     1024.30     25.59 o
   0  13   8      625.25      627.13     16.43 o
   1  13   8     1384.49     1409.83     27.26 o
   2  13   8     1646.73     1699.15     35.97 o
   3  13   8       83.17       70.29     14.96 o
   4  13   8        2.62        0.32     12.61 o
   5  13   8     1022.15     1081.46     28.46 o
   6  13   8      131.32      164.76     21.43 o
   7  13   8       91.69       89.58     20.17 o
   8  13   8       15.37       10.78     20.48 o
   9  13   8       97.79      137.33     24.41 o
 -10  14   8       77.04       97.60     29.36 o
  -9  14   8      397.22      367.96     32.68 o
  -8  14   8        1.62      -18.61     24.47 o
  -7  14   8      242.65      252.87     22.91 o
  -6  14   8      264.35      300.22     22.84 o
  -5  14   8      517.66      497.01     24.73 o
  -4  14   8        4.98        1.10     19.94 o
  -3  14   8      225.03      240.98     19.24 o
  -2  14   8      483.49      542.36     36.20 o
  -1  14   8     2531.21     2532.82     54.27 o
   0  14   8        2.69        9.67      9.67 o
   1  14   8      414.64      472.00     18.31 o
   2  14   8     1260.14     1287.42     42.27 o
   3  14   8     2209.71     2314.51     56.21 o
   4  14   8       11.42        3.20     17.50 o
   5  14   8      279.42      262.41     24.66 o
   6  14   8       10.89       22.88     33.24 o
   7  14   8      369.35      432.36     34.07 o
   8  14   8      141.01      141.10     23.07 o
   9  14   8       85.24       57.74     23.32 o
 -10  15   8      200.44      207.44     26.19 o
  -9  15   8       22.50       20.85     21.46 o
  -8  15   8       95.36       75.75     21.49 o
  -7  15   8      118.06      120.03     21.42 o
  -6  15   8      907.76     1001.09     34.67 o
  -5  15   8      114.25      115.96     18.47 o
  -4  15   8       96.87      116.03     18.31 o
  -3  15   8       93.57       58.37     31.02 o
  -2  15   8      895.15      800.20    130.95 o
  -1  15   8      402.00      436.44     21.64 o
   0  15   8        3.13       14.67     13.73 o
   1  15   8       31.07       42.62     14.01 o
   2  15   8      583.21      632.61     29.90 o
   3  15   8      223.65      184.00     18.46 o
   4  15   8       34.49       73.89     16.94 o
   5  15   8        4.17       11.73     20.40 o
   6  15   8      320.56      454.26     47.45 o
   7  15   8       25.09       42.11     37.35 o
   8  15   8       23.38       23.91     37.67 o
  -9  16   8      243.24      243.65     26.07 o
  -8  16   8        9.52       11.55     20.68 o
  -7  16   8       21.00       25.06     20.07 o
  -6  16   8      130.83      167.35     21.45 o
  -5  16   8     1952.93     2017.85     74.64 o
  -4  16   8      177.28      187.10     44.26 o
  -3  16   8      158.82      180.91     23.26 o
  -2  16   8        0.08       -5.14      5.14 o
  -1  16   8      899.74      930.43     29.24 o
   0  16   8       24.67       33.21     18.39 o
   1  16   8      377.87      410.31     21.33 o
   2  16   8        8.82       -9.97     17.70 o
   3  16   8      491.30      535.57     25.78 o
   4  16   8      157.70      177.55     19.37 o
   5  16   8      178.99      197.69     25.95 o
   6  16   8       26.98       37.85     34.84 o
   7  16   8      315.14      336.68     47.45 o
   8  16   8      210.67      236.93     46.10 o
  -9  17   8       78.69       57.95     27.31 o
  -8  17   8        3.78       17.11     25.22 o
  -7  17   8      351.25      334.73     30.74 o
  -6  17   8      236.05      223.81     44.42 o
  -5  17   8      141.28      154.36     25.16 o
  -4  17   8      202.40      218.98     25.84 o
  -3  17   8      471.33      502.25     42.00 o
  -2  17   8      491.16      399.31    102.68 o
  -1  17   8      271.86      304.32     20.84 o
   0  17   8      288.40      311.55     22.01 o
   1  17   8      127.53      108.85     21.95 o
   2  17   8     1188.71     1190.72     48.37 o
   3  17   8       35.10       21.07     17.05 o
   4  17   8        4.54      -14.17     17.19 o
   5  17   8       15.88       21.71     22.80 o
   6  17   8      296.99      378.16     46.25 o
   7  17   8      122.12      111.97     41.24 o
  -8  18   8      498.53      479.74     34.50 o
  -7  18   8      213.47      213.93     28.69 o
  -6  18   8      195.70      237.88     47.49 o
  -5  18   8      203.00      166.81     24.85 o
  -4  18   8      172.04      176.14     25.75 o
  -3  18   8        3.28      -16.18     29.55 o
  -2  18   8        1.32       10.78     20.11 o
  -1  18   8      623.15      666.29     45.07 o
   0  18   8      562.04      584.78     26.11 o
   1  18   8      116.95      144.60     24.42 o
   2  18   8        3.79       13.80     17.46 o
   3  18   8      405.41      430.40     24.70 o
   4  18   8      271.47      305.26     22.95 o
   5  18   8      223.00      250.64     28.35 o
   6  18   8        5.73        3.14     23.76 o
   7  18   8      163.12      164.13     43.62 o
  -8  19   8      180.88      200.18     34.28 o
  -7  19   8      127.76      122.08     28.13 o
  -6  19   8      164.02      200.43     31.90 o
  -5  19   8      355.95      351.80     30.94 o
  -4  19   8       66.94       34.07     24.09 o
  -3  19   8      426.60      465.24     77.65 o
  -2  19   8      159.36      151.87     25.81 o
  -1  19   8      436.53      417.17     24.14 o
   0  19   8      161.98      175.50     19.95 o
   1  19   8      690.59      662.13     35.82 o
   2  19   8      289.61      326.49     29.08 o
   3  19   8      219.31      207.89     26.43 o
   4  19   8        9.66       14.42     23.63 o
   5  19   8      262.30      299.98     41.17 o
   6  19   8      134.79      191.01     28.67 o
  -7  20   8      193.10      243.12     65.29 o
  -6  20   8       81.82       93.44     29.37 o
  -5  20   8      152.52      194.56     29.02 o
  -4  20   8      821.39      749.53     39.83 o
  -3  20   8       15.69       10.91     23.95 o
  -2  20   8      182.66      197.64     26.84 o
  -1  20   8        4.84        8.72     17.26 o
   0  20   8      910.88      942.88     56.14 o
   1  20   8        8.44        2.59     22.72 o
   2  20   8      153.37      144.34     28.03 o
   3  20   8       38.35       42.81     47.44 o
   4  20   8      457.54      433.45     33.06 o
   5  20   8      237.38      252.40     30.36 o
  -6  21   8       55.32       36.47     45.47 o
  -5  21   8       53.54       71.07     27.42 o
  -4  21   8       68.58       73.42     26.39 o
  -3  21   8     1126.67     1200.11     58.04 o
  -2  21   8       52.93       63.44     25.02 o
  -1  21   8      193.00      168.15     27.50 o
   0  21   8        3.86        8.25     28.12 o
   1  21   8      462.40      541.48     35.56 o
   2  21   8        6.29       -8.51     23.94 o
   3  21   8        2.48       13.63     33.18 o
   4  21   8       41.67       49.52     25.77 o
  -4  22   8      589.27      609.12     39.11 o
  -3  22   8      162.49      160.89     28.79 o
  -2  22   8       23.41       -5.85     56.29 o
  -1  22   8      521.61      485.19     29.95 o
   0  22   8      823.52      785.93     41.56 o
   1  22   8      167.09      167.89     54.09 o
   2  22   8      342.27      302.04     44.95 o
   3  22   8       82.59       86.12     37.51 o
  -2  23   8      309.69      338.32     33.48 o
  -1  23   8        9.46       20.35     21.63 o
   0  23   8      264.50      293.95     33.05 o
   1  23   8       31.07       38.87     27.16 o
 -13   0   9      219.27      344.75     64.02 o
 -11   0   9      666.38      730.34     71.29 o
  -9   0   9      297.34      401.05     53.18 o
  -7   0   9     4126.85     4456.14    150.75 o
  -5   0   9        7.91        0.49      8.78 o
  -3   0   9     3374.30     3334.19     41.87 o
  -1   0   9        3.63       15.20      6.91 o
   1   0   9    14448.78    14534.71    186.83 o
   3   0   9      988.17     1085.59     30.64 o
   5   0   9       76.90       83.69     11.95 o
   7   0   9      436.93      410.39     22.82 o
   9   0   9      130.83      129.84     21.97 o
  11   0   9        9.89       25.19     22.11 o
 -13   1   9       68.85      112.56     84.44 o
 -12   1   9      719.68      863.31     54.43 o
 -11   1   9        7.20       48.37     33.78 o
 -10   1   9      357.22      324.88     38.58 o
  -9   1   9      140.66      132.73     33.75 o
  -8   1   9      864.64      900.90     46.92 o
  -7   1   9       46.33       74.64     17.19 o
  -6   1   9      806.62      757.32     23.83 o
  -5   1   9     1165.61     1158.88     15.00 o
  -4   1   9      409.52      392.49     10.60 o
  -3   1   9       30.10       21.02      4.26 o
  -2   1   9     4511.77     4566.68     36.09 o
  -1   1   9     1247.26     1221.47     14.83 o
   0   1   9     7326.48     7369.66     61.31 o
   1   1   9      997.55     1032.81     13.59 o
   2   1   9      363.24      350.38      7.65 o
   3   1   9      795.14      809.76     17.17 o
   4   1   9      860.11      803.16     25.14 o
   5   1   9      241.05      235.46     10.08 o
   6   1   9      750.87      759.54     22.69 o
   7   1   9       42.45       43.56     11.53 o
   8   1   9       61.78       71.18     12.85 o
   9   1   9       27.98        3.15      7.56 o
  10   1   9       90.21       98.90     15.52 o
  11   1   9       10.85       25.10     16.27 o
 -13   2   9       31.78       78.56     65.26 o
 -12   2   9       51.58       30.28     35.86 o
 -11   2   9      346.58      407.05     40.94 o
 -10   2   9      510.83      577.43     43.82 o
  -9   2   9      177.06      171.45     30.65 o
  -8   2   9      133.77      124.43     38.15 o
  -7   2   9     4561.05     4382.41     71.43 o
  -6   2   9     1597.56     1579.54     28.52 o
  -5   2   9      189.96      205.65      8.89 o
  -4   2   9     1597.51     1536.26     17.61 o
  -3   2   9     3669.48     3497.52     35.43 o
  -2   2   9      518.55      517.69      8.58 o
  -1   2   9        1.70       29.15     10.43 o
   0   2   9      866.81      823.01     11.07 o
   1   2   9     2720.42     2711.41     28.33 o
   2   2   9      188.37      194.86      6.63 o
   3   2   9      785.14      769.14     14.09 o
   4   2   9      806.13      826.69     16.08 o
   5   2   9     2404.41     2378.83     36.08 o
   6   2   9      133.88      117.95     11.16 o
   7   2   9        3.85        8.16     11.01 o
   8   2   9      164.43      205.04     14.72 o
   9   2   9       45.08       39.44     13.97 o
  10   2   9       94.04      100.87     16.39 o
  11   2   9        0.03       -8.16     15.32 o
 -13   3   9      609.96      718.39     53.19 o
 -12   3   9        3.38       -2.47     34.59 o
 -11   3   9        4.11      -12.69     32.08 o
 -10   3   9      129.83      107.46     31.41 o
  -9   3   9     2529.91     2556.08    108.83 o
  -8   3   9       99.07       47.35     18.20 o
  -7   3   9      456.83      423.47     31.86 o
  -6   3   9      612.47      559.36     18.44 o
  -5   3   9     2297.22     2243.31     32.08 o
  -4   3   9      868.69      864.54     13.80 o
  -3   3   9      137.36      143.64      6.39 o
  -2   3   9      210.39      230.93      6.44 o
  -1   3   9     1698.57     1473.11     18.58 o
   0   3   9      627.51      585.73      9.03 o
   1   3   9     1163.47     1192.71     12.65 o
   2   3   9        9.23        0.42      4.45 o
   3   3   9     4119.52     4057.93     47.46 o
   4   3   9      204.72      170.90      9.45 o
   5   3   9      157.06      141.55     11.81 o
   6   3   9     1108.31     1065.05     21.77 o
   7   3   9     1317.95     1308.81     27.35 o
   8   3   9      165.46      190.13     15.11 o
   9   3   9        1.92       -7.37     13.50 o
  10   3   9       84.98       96.59     16.57 o
  11   3   9       64.61       85.29     17.35 o
 -12   4   9      232.68      248.96     38.43 o
 -11   4   9       16.75       48.37     32.66 o
 -10   4   9      944.25      999.59     54.13 o
  -9   4   9      243.64      288.28     33.35 o
  -8   4   9       10.18        6.85     15.83 o
  -7   4   9      496.39      441.26     19.83 o
  -6   4   9       79.55       87.46     18.06 o
  -5   4   9       23.79       14.08      9.87 o
  -4   4   9     1640.77     1587.91     27.19 o
  -3   4   9       34.76       30.93      5.72 o
  -2   4   9     2373.74     2342.64     24.86 o
  -1   4   9       61.44       73.63      5.65 o
   0   4   9     2070.42     2110.76     19.92 o
   1   4   9       22.89       13.06      4.09 o
   2   4   9     1104.36     1068.11     14.49 o
   3   4   9      301.26      258.43     10.00 o
   4   4   9      109.88      130.28      7.48 o
   5   4   9       14.52        1.29      8.90 o
   6   4   9      134.11      139.53     13.26 o
   7   4   9      123.06      145.88     13.07 o
   8   4   9     1331.63     1329.12     27.88 o
   9   4   9       60.26       54.44     12.30 o
  10   4   9       93.79       70.34     15.62 o
  11   4   9        0.06      -13.36     18.42 o
 -12   5   9      257.17      226.91     38.12 o
 -11   5   9       12.20        1.54     50.81 o
 -10   5   9        4.69       87.11     31.12 o
  -9   5   9      613.16      667.48     42.90 o
  -8   5   9       64.75       45.44     18.21 o
  -7   5   9      237.21      220.76     14.67 o
  -6   5   9        6.23       -2.39      6.89 o
  -5   5   9     2026.24     2039.53     34.05 o
  -4   5   9      205.83      224.47     12.13 o
  -3   5   9      159.29      122.82      7.76 o
  -2   5   9        0.15       -5.14      5.85 o
  -1   5   9     4555.42     4625.71     48.42 o
   0   5   9       39.43       36.19      4.83 o
   1   5   9     1079.98     1141.14     13.54 o
   2   5   9      143.17      126.52      7.15 o
   3   5   9      721.65      689.23     14.74 o
   4   5   9      511.91      510.99     16.67 o
   5   5   9       51.86       52.71      9.85 o
   6   5   9       67.36       67.59     12.73 o
   7   5   9      850.04      877.29     21.60 o
   8   5   9        0.00        4.63     12.70 o
   9   5   9      217.43      224.43     17.06 o
  10   5   9        0.31       -6.83     14.77 o
  11   5   9      578.38      597.66     29.64 o
 -12   6   9       44.76       83.62     51.75 o
 -11   6   9      121.87       80.79     34.06 o
 -10   6   9      574.66      594.24     42.91 o
  -9   6   9      316.04      315.69     24.82 o
  -8   6   9     1389.51     1421.82     64.32 o
  -7   6   9       89.74       89.53     17.10 o
  -6   6   9     1647.87     1675.67     31.40 o
  -5   6   9        0.38      -10.16     10.16 o
  -4   6   9     1570.11     1541.04     36.73 o
  -3   6   9      382.77      393.48     14.99 o
  -2   6   9     3485.03     3531.21     42.18 o
  -1   6   9       52.75       52.34      6.80 o
   0   6   9      696.78      672.03     11.42 o
   1   6   9      564.71      595.63     14.22 o
   2   6   9      352.40      335.46      9.32 o
   3   6   9       75.92       88.66      7.12 o
   4   6   9      538.90      533.72     17.29 o
   5   6   9       80.20       68.78     10.20 o
   6   6   9     1116.97     1048.47     24.54 o
   7   6   9        1.73        1.05     17.39 o
   8   6   9       54.47       62.36     14.80 o
   9   6   9       20.85       35.82     14.68 o
  10   6   9       16.03        5.32     15.67 o
  11   6   9       14.03       -9.02     18.52 o
 -12   7   9      138.34      181.57     52.48 o
 -11   7   9       25.52      102.60     50.46 o
 -10   7   9       66.13       22.49     22.81 o
  -9   7   9       21.27       39.97     19.74 o
  -8   7   9      461.48      508.12     30.60 o
  -7   7   9       91.05       69.66     17.57 o
  -6   7   9        4.00        6.92     11.01 o
  -5   7   9      623.71      627.36     19.89 o
  -4   7   9      821.43      828.78     21.29 o
  -3   7   9      752.88      730.71     19.39 o
  -2   7   9      479.95      463.71     12.91 o
  -1   7   9       30.94       31.53      6.63 o
   0   7   9       58.39       61.80      6.52 o
   1   7   9       81.54       75.32      6.43 o
   2   7   9      294.48      304.23     11.16 o
   3   7   9     2679.27     2726.86     34.68 o
   4   7   9       75.14       98.65     13.06 o
   5   7   9      590.96      555.89     19.09 o
   6   7   9      156.64      161.23     14.05 o
   7   7   9      119.72      122.77     14.60 o
   8   7   9      266.96      272.86     19.49 o
   9   7   9        2.39        5.23     18.62 o
  10   7   9       14.11        3.80     19.60 o
 -12   8   9      163.94       48.36     31.49 o
 -11   8   9       47.83       58.11     43.70 o
 -10   8   9      153.93      151.05     31.08 o
  -9   8   9       21.60       -5.97     22.04 o
  -8   8   9      289.00      314.23     28.06 o
  -7   8   9      810.23      849.35     43.34 o
  -6   8   9      238.05      271.79     20.67 o
  -5   8   9      553.37      552.96     19.32 o
  -4   8   9     2379.27     2377.57     47.22 o
  -3   8   9      477.33      477.89     16.77 o
  -2   8   9     1126.39     1144.71     18.17 o
  -1   8   9      529.15      523.85     12.64 o
   0   8   9      699.55      743.29     31.82 o
   1   8   9     1020.13     1063.26     18.85 o
   2   8   9     2052.42     2071.35     25.63 o
   3   8   9      184.18      171.21     10.43 o
   4   8   9      413.47      424.60     18.92 o
   5   8   9      196.29      227.90     17.47 o
   6   8   9       64.71       71.63     13.55 o
   7   8   9        9.86       42.09     14.00 o
   8   8   9       23.05       57.57     15.34 o
   9   8   9      500.72      532.26     46.89 o
  10   8   9       29.31       68.39     21.13 o
 -12   9   9      299.98      321.76     57.93 o
 -11   9   9        5.31      -46.84     46.84 o
 -10   9   9      431.78      453.22     52.04 o
  -9   9   9      238.23      253.01     30.72 o
  -8   9   9      842.94      840.83     41.36 o
  -7   9   9      130.06       98.61     23.22 o
  -6   9   9      342.00      360.15     27.56 o
  -5   9   9      512.86      555.28     24.71 o
  -4   9   9     1892.70     1894.40     32.92 o
  -3   9   9     1029.27      966.60     20.15 o
  -2   9   9     1835.83     1735.00     26.31 o
  -1   9   9     1757.16     1801.88     39.36 o
   0   9   9     2143.06     2117.11     29.94 o
   1   9   9      260.79      265.74     11.36 o
   2   9   9     1088.74     1086.61     21.93 o
   3   9   9      778.69      752.58     26.46 o
   4   9   9     1639.45     1530.63     27.36 o
   5   9   9        0.41        7.82     13.54 o
   6   9   9      123.48      135.00     14.27 o
   7   9   9       36.38       66.95     19.50 o
   8   9   9      334.84      356.72     19.44 o
   9   9   9       80.05      120.59     40.13 o
  10   9   9      231.71      238.13     27.66 o
 -11  10   9      527.57      579.97     83.34 o
 -10  10   9       43.78       25.31     29.43 o
  -9  10   9      346.23      425.22     53.94 o
  -8  10   9       65.78       86.36     27.63 o
  -7  10   9     1023.00     1030.42     73.70 o
  -6  10   9      224.96      230.07     26.42 o
  -5  10   9       16.66       25.59     19.62 o
  -4  10   9      238.45      209.46     18.08 o
  -3  10   9     1643.02     1598.11     31.29 o
  -2  10   9       21.13       45.97      8.99 o
  -1  10   9      213.84      234.87     10.08 o
   0  10   9        9.47        1.34      7.77 o
   1  10   9     2066.11     2077.86     31.50 o
   2  10   9       37.96       26.59      9.86 o
   3  10   9      290.22      286.10     14.18 o
   4  10   9        9.17       -7.07     10.13 o
   5  10   9     1170.36     1157.23     30.48 o
   6  10   9      625.60      613.92     21.97 o
   7  10   9      175.07      194.17     16.48 o
   8  10   9        0.13       -6.93     15.20 o
   9  10   9      184.23      188.40     25.25 o
  10  10   9       10.11        2.69     34.59 o
 -11  11   9        8.31       10.14     30.08 o
 -10  11   9       47.94       98.61     29.49 o
  -9  11   9        1.82        3.44     25.21 o
  -8  11   9      254.49      267.81     49.65 o
  -7  11   9       64.73       66.82     24.21 o
  -6  11   9      406.46      392.80     30.48 o
  -5  11   9       67.05       91.85     18.64 o
  -4  11   9     1528.04     1464.70     36.15 o
  -3  11   9      366.03      336.63     16.48 o
  -2  11   9      491.32      470.08     18.77 o
  -1  11   9      410.61      388.42     22.34 o
   0  11   9      239.80      262.18     14.24 o
   1  11   9       95.40       99.40     11.03 o
   2  11   9     1001.94     1033.24     22.93 o
   3  11   9      159.58      185.64     14.48 o
   4  11   9      248.97      281.75     19.31 o
   5  11   9      284.69      284.69     18.68 o
   6  11   9      577.39      632.44     29.85 o
   7  11   9       33.11       39.31     17.85 o
   8  11   9      673.82      660.87     32.58 o
   9  11   9        7.63       -0.10     22.30 o
 -11  12   9      208.14      220.81     25.71 o
 -10  12   9       78.75       76.00     29.64 o
  -9  12   9       39.33       16.55     26.97 o
  -8  12   9        2.20       13.10     18.79 o
  -7  12   9     1899.41     1947.13     80.14 o
  -6  12   9      483.22      426.07     28.43 o
  -5  12   9      209.32      181.01     18.14 o
  -4  12   9      227.13      175.34     17.67 o
  -3  12   9     2852.95     2834.75     53.83 o
  -2  12   9      961.05      909.78     24.74 o
  -1  12   9       93.13       92.45     14.14 o
   0  12   9        3.91        2.34     10.79 o
   1  12   9     1639.69     1742.33     38.40 o
   2  12   9      627.47      626.65     21.92 o
   3  12   9       32.48       25.76     11.62 o
   4  12   9       20.39       22.65     12.01 o
   5  12   9      604.68      593.48     26.51 o
   6  12   9      297.34      309.48     23.15 o
   7  12   9        1.55       -2.52     15.72 o
   8  12   9        9.66       -0.65     20.37 o
   9  12   9      181.24      192.88     31.39 o
 -10  13   9      138.83      158.79     24.87 o
  -9  13   9      439.23      487.01     34.17 o
  -8  13   9      127.57      143.63     22.13 o
  -7  13   9      119.65      118.57     20.07 o
  -6  13   9      302.38      307.98     22.47 o
  -5  13   9     2218.86     2069.74     45.82 o
  -4  13   9       85.71       75.15     16.53 o
  -3  13   9      339.08      303.82     20.37 o
  -2  13   9     2097.57     2089.48     43.53 o
  -1  13   9      298.91      325.54     18.89 o
   0  13   9      536.63      575.59     20.48 o
   1  13   9        7.15        4.96     16.99 o
   2  13   9        8.08       18.48     13.71 o
   3  13   9      978.60     1034.41     40.91 o
   4  13   9       90.13       68.14     16.22 o
   5  13   9       15.14       34.66     17.28 o
   6  13   9      293.70      278.38     22.95 o
   7  13   9      270.29      324.24     25.46 o
   8  13   9       11.04       34.09     21.85 o
   9  13   9        0.05       -4.81     23.98 o
 -10  14   9      672.26      671.22     33.70 o
  -9  14   9       68.96      106.37     22.97 o
  -8  14   9      166.34      150.52     22.88 o
  -7  14   9      185.05      205.44     28.62 o
  -6  14   9      516.20      486.63     26.49 o
  -5  14   9        0.98        6.40     16.67 o
  -4  14   9      838.47      869.65     46.97 o
  -3  14   9      656.17      694.38     35.97 o
  -2  14   9      450.52      504.47     24.30 o
  -1  14   9      573.15      562.22     24.45 o
   0  14   9     1532.49     1502.22     43.79 o
   1  14   9      244.44      265.83     18.39 o
   2  14   9       60.84       62.75     15.75 o
   3  14   9       17.45       27.45     15.28 o
   4  14   9     1066.40     1111.86     33.46 o
   5  14   9       24.76       44.32     20.07 o
   6  14   9      285.14      305.16     42.91 o
   7  14   9       93.88      136.36     39.54 o
   8  14   9      249.74      240.77     45.14 o
 -10  15   9        5.04        8.34     23.14 o
  -9  15   9     1041.56     1122.67     39.65 o
  -8  15   9       71.87       83.10     22.21 o
  -7  15   9       25.07       24.23     20.08 o
  -6  15   9        0.88       32.18     19.07 o
  -5  15   9     2092.32     2193.02     48.59 o
  -4  15   9       26.94       35.27     16.99 o
  -3  15   9       48.78       36.64     25.68 o
  -2  15   9        1.64       25.52     20.17 o
  -1  15   9     1420.05     1438.86     44.18 o
   0  15   9      142.42      161.65     22.13 o
   1  15   9      438.90      439.30     21.87 o
   2  15   9       73.74       96.79     17.09 o
   3  15   9     1638.15     1667.70     39.33 o
   4  15   9      132.43      119.83     18.21 o
   5  15   9        0.79       -4.71     19.76 o
   6  15   9       94.20       77.70     37.43 o
   7  15   9      366.37      437.08     50.93 o
   8  15   9       27.68       49.43     40.23 o
  -9  16   9       34.32       56.95     23.09 o
  -8  16   9      318.73      312.26     26.94 o
  -7  16   9       89.84       98.29     28.10 o
  -6  16   9      582.77      542.95     49.12 o
  -5  16   9       46.03       51.25     22.32 o
  -4  16   9      272.99      244.89     26.21 o
  -3  16   9        4.32       24.29     19.74 o
  -2  16   9     1552.61     1519.73     45.91 o
  -1  16   9        0.71       13.65     19.77 o
   0  16   9      199.26      300.56     25.27 o
   1  16   9      310.62      359.01     39.27 o
   2  16   9      200.63      230.71     20.08 o
   3  16   9       15.10       -0.41     17.05 o
   4  16   9      232.80      271.02     22.52 o
   5  16   9       35.42       45.50     23.49 o
   6  16   9       75.98       83.80     36.91 o
   7  16   9      152.80      153.04     42.39 o
  -9  17   9      805.06      846.51     64.14 o
  -8  17   9      118.08      170.69     29.11 o
  -7  17   9      307.11      323.20     31.14 o
  -6  17   9       46.37       77.68     25.08 o
  -5  17   9      201.74      198.87     25.97 o
  -4  17   9      574.18      583.29     34.24 o
  -3  17   9       15.14        3.87     36.24 o
  -2  17   9      271.80      329.85     28.25 o
  -1  17   9      784.06      778.15     93.07 o
   0  17   9      205.22      157.23     23.22 o
   1  17   9       16.20       60.87     26.93 o
   2  17   9      231.10      256.91     21.48 o
   3  17   9      381.14      396.02     25.01 o
   4  17   9      125.30      146.38     20.70 o
   5  17   9        4.87       13.73     22.25 o
   6  17   9      190.43      214.49     42.90 o
   7  17   9       98.90      221.38     45.61 o
  -8  18   9      124.88      130.63     29.06 o
  -7  18   9     1349.95     1367.64     50.11 o
  -6  18   9       18.15       15.83     23.82 o
  -5  18   9      133.26      159.38     27.09 o
  -4  18   9       98.74      111.30     23.84 o
  -3  18   9      856.69      841.92     38.48 o
  -2  18   9        6.86      -21.33     21.33 o
  -1  18   9       45.40       30.70     22.22 o
   0  18   9      289.74      307.59     31.33 o
   1  18   9      562.90      573.95     71.68 o
   2  18   9      203.78      226.72     36.58 o
   3  18   9       19.28       17.94     18.29 o
   4  18   9       75.66       96.55     20.89 o
   5  18   9      670.35      736.00     87.22 o
   6  18   9       57.92      134.47     41.87 o
  -7  19   9       44.50       12.31     26.74 o
  -6  19   9       12.71       42.74     49.18 o
  -5  19   9       36.69       19.73     24.32 o
  -4  19   9      273.91      334.36     48.79 o
  -3  19   9        1.01       14.43     22.18 o
  -2  19   9      234.31       83.95     89.29 o
  -1  19   9       11.54       30.26     23.29 o
   0  19   9      470.22      456.07     31.70 o
   1  19   9        0.31       -8.66     22.06 o
   2  19   9       24.72        9.01     38.91 o
   3  19   9       40.21       50.71     20.43 o
   4  19   9      146.34      140.41     26.37 o
   5  19   9        0.20        3.34     23.99 o
  -6  20   9       50.95       56.46     27.20 o
  -5  20   9       26.73       19.80     25.61 o
  -4  20   9      118.48      118.74     27.05 o
  -3  20   9      377.01      357.76     49.80 o
  -2  20   9        5.84       -2.01     11.97 o
  -1  20   9       26.07       56.03     25.13 o
   0  20   9        6.54        9.79     23.81 o
   1  20   9      758.70      778.60     49.54 o
   2  20   9       57.78       64.53     25.03 o
   3  20   9      136.21      173.67     27.47 o
   4  20   9       53.60       76.19     26.65 o
  -5  21   9       60.33       81.53     35.12 o
  -4  21   9       92.65       98.23     27.46 o
  -3  21   9        1.49       21.43     25.70 o
  -2  21   9      354.04      382.43     32.80 o
  -1  21   9      139.97      176.81     96.20 o
   0  21   9      290.32      314.83     31.89 o
   1  21   9      241.08      268.19     30.90 o
   2  21   9      182.16      218.76     29.65 o
   3  21   9      217.40      231.00     39.38 o
  -3  22   9       14.99       18.21     42.19 o
  -2  22   9        7.44        6.40     24.96 o
  -1  22   9      138.26      130.53     28.44 o
   0  22   9        2.21        2.33     25.98 o
   1  22   9      141.35      175.37     29.91 o
   2  22   9      136.50      130.61     29.40 o
 -12   0  10      384.18      399.00     64.60 o
 -10   0  10      573.15      675.09     67.52 o
  -8   0  10      443.40      395.25     49.02 o
  -6   0  10      210.31      175.07     39.95 o
  -4   0  10      846.48      765.92     17.02 o
  -2   0  10     4316.67     4318.82     49.42 o
   0   0  10      899.59      918.52     19.61 o
   2   0  10     9622.98     9797.00    146.01 o
   4   0  10      566.31      575.75     21.47 o
   6   0  10      649.59      698.25     31.68 o
   8   0  10      224.24      195.76     21.58 o
  10   0  10      126.01      191.31     25.29 o
 -12   1  10       70.83       84.54     38.23 o
 -11   1  10      888.86      959.81     55.85 o
 -10   1  10        4.13      -30.12     30.12 o
  -9   1  10       70.19       94.08     30.12 o
  -8   1  10      169.75      135.03     33.96 o
  -7   1  10      767.51      957.33    205.54 o
  -6   1  10       89.12       90.68     15.65 o
  -5   1  10        5.26        1.83      9.31 o
  -4   1  10      410.29      418.87     10.20 o
  -3   1  10      311.16      300.99      7.56 o
  -2   1  10      495.25      487.04      8.87 o
  -1   1  10      332.33      379.83      7.94 o
   0   1  10      591.63      620.31     12.48 o
   1   1  10     3368.89     3249.55     36.49 o
   2   1  10        4.78       -0.99      6.33 o
   3   1  10      586.11      610.73     16.83 o
   4   1  10       76.65       72.58      9.75 o
   5   1  10     1506.23     1449.89     33.49 o
   6   1  10       16.65       16.39     10.74 o
   7   1  10       35.81       38.41     12.46 o
   8   1  10      276.49      301.37     17.14 o
   9   1  10      402.11      393.07     20.57 o
  10   1  10        4.69       -6.52     14.09 o
  11   1  10        4.96      -12.19     24.83 o
 -12   2  10      142.24      173.64     38.48 o
 -11   2  10        5.87       50.10     34.21 o
 -10   2  10      366.67      433.88     42.37 o
  -9   2  10      218.95      243.00     38.34 o
  -8   2  10        6.31        7.42     26.70 o
  -7   2  10       62.03       81.53     29.25 o
  -6   2  10      636.84      638.78     21.59 o
  -5   2  10      514.24      526.90     19.49 o
  -4   2  10     1603.54     1634.79     21.34 o
  -3   2  10        9.61        2.28      5.30 o
  -2   2  10      685.42      618.93     10.18 o
  -1   2  10      819.38      813.18     11.13 o
   0   2  10       71.75       81.52      5.41 o
   1   2  10        4.64        3.07      4.11 o
   2   2  10     3736.56     3549.52     73.99 o
   3   2  10      759.58      758.84     16.44 o
   4   2  10      318.72      281.96     12.27 o
   5   2  10       87.65      104.96     19.34 o
   6   2  10      244.77      240.66     24.69 o
   7   2  10      287.52      279.19     15.86 o
   8   2  10        8.77        9.39     13.10 o
   9   2  10       62.35       95.59     15.42 o
  10   2  10      291.67      326.49     19.72 o
 -12   3  10      166.57      213.34     40.62 o
 -11   3  10      454.43      510.24     45.82 o
 -10   3  10      134.08      217.03     35.88 o
  -9   3  10      194.89      269.60     54.12 o
  -8   3  10      808.93      720.04     44.60 o
  -7   3  10      234.80      301.52     27.94 o
  -6   3  10      726.29      703.80     25.71 o
  -5   3  10     1082.21      971.25     26.63 o
  -4   3  10      631.54      666.78     15.48 o
  -3   3  10     3304.32     3209.98     37.55 o
  -2   3  10      179.39      159.38      8.69 o
  -1   3  10      190.26      202.15      8.21 o
   0   3  10     2267.51     2281.91     25.40 o
   1   3  10      767.75      758.89     13.19 o
   2   3  10      947.14      884.03     16.90 o
   3   3  10      163.77      162.98     10.92 o
   4   3  10      619.13      619.98     16.20 o
   5   3  10       12.64       24.03     11.72 o
   6   3  10      999.48      921.08     23.65 o
   7   3  10      366.45      312.77     23.26 o
   8   3  10      418.52      403.30     27.52 o
   9   3  10       31.83       37.37     14.71 o
  10   3  10       10.45       11.71     15.31 o
 -12   4  10        0.21       57.76     66.41 o
 -11   4  10      188.64      238.89     41.58 o
 -10   4  10      430.58      483.19     42.38 o
  -9   4  10      821.07      952.08     52.43 o
  -8   4  10      104.08       92.01     28.53 o
  -7   4  10       51.93       85.36     27.39 o
  -6   4  10      315.04      304.35     15.30 o
  -5   4  10     5650.75     5566.91     71.80 o
  -4   4  10      617.02      624.61     25.12 o
  -3   4  10      609.55      604.49     14.60 o
  -2   4  10      242.82      233.30      9.46 o
  -1   4  10     1564.02     1500.96     20.30 o
   0   4  10       89.04       81.05      5.92 o
   1   4  10      562.33      560.32     11.18 o
   2   4  10       59.09       77.00      8.25 o
   3   4  10     1324.49     1349.03     24.52 o
   4   4  10      205.21      208.85     12.71 o
   5   4  10     1007.59     1010.59     21.53 o
   6   4  10        7.75       10.77     12.19 o
   7   4  10      312.52      313.03     18.08 o
   8   4  10        0.19       42.07     24.96 o
   9   4  10      110.90       89.51     13.52 o
  10   4  10      233.25      197.38     17.50 o
 -12   5  10      198.49      326.40     41.68 o
 -11   5  10       44.51       14.01     32.66 o
 -10   5  10       83.96      120.47     32.72 o
  -9   5  10       19.39       -8.62     31.56 o
  -8   5  10     1059.27     1084.61     35.78 o
  -7   5  10       12.65       27.08     13.96 o
  -6   5  10      763.98      796.52     24.80 o
  -5   5  10      155.14      137.67     15.45 o
  -4   5  10     2518.04     2387.21     44.28 o
  -3   5  10      351.62      320.99     11.89 o
  -2   5  10      313.59      273.45     11.10 o
  -1   5  10      186.97      211.98     10.04 o
   0   5  10      585.06      557.42     13.62 o
   1   5  10       16.98       23.61      6.15 o
   2   5  10       30.77       36.25      7.03 o
   3   5  10       21.26       15.54      9.19 o
   4   5  10      843.35      838.56     23.53 o
   5   5  10        8.55        5.38      9.69 o
   6   5  10       98.35       93.80     13.78 o
   7   5  10      155.51      142.17     15.63 o
   8   5  10      109.77      124.57     16.75 o
   9   5  10        2.22        6.12     16.42 o
  10   5  10        1.30        7.82     16.99 o
 -12   6  10      428.14      526.67     67.97 o
 -11   6  10       55.51       42.48     48.77 o
 -10   6  10       25.94       38.07     31.38 o
  -9   6  10      879.94      991.67    151.42 o
  -8   6  10        2.06        2.37     17.47 o
  -7   6  10      168.78      124.07     43.07 o
  -6   6  10      198.67      167.16     14.92 o
  -5   6  10      873.54      873.95     22.50 o
  -4   6  10     1018.30      970.38     23.25 o
  -3   6  10     1774.26     1696.97     30.04 o
  -2   6  10      279.89      312.70     12.24 o
  -1   6  10     2727.79     2715.51     35.12 o
   0   6  10       78.89       70.43      8.13 o
   1   6  10       50.79       68.75      9.53 o
   2   6  10      110.14      110.75     12.08 o
   3   6  10     1163.73     1147.94     25.66 o
   4   6  10      444.32      428.75     20.13 o
   5   6  10      251.29      294.42     13.90 o
   6   6  10       36.09       46.77     13.04 o
   7   6  10      343.38      351.73     18.91 o
   8   6  10       64.64       54.29     15.77 o
   9   6  10        8.62       17.67     17.61 o
  10   6  10        1.65        8.57     17.71 o
 -12   7  10      478.79      455.61     63.74 o
 -11   7  10      601.07      601.56     65.78 o
 -10   7  10       38.57       47.72     44.21 o
  -9   7  10        0.17      -12.49     15.24 o
  -8   7  10     1533.01     1607.76     87.72 o
  -7   7  10      309.40      299.01     23.15 o
  -6   7  10       57.94       82.40     19.84 o
  -5   7  10        5.63       16.12     15.03 o
  -4   7  10     1219.82     1275.11     26.55 o
  -3   7  10       94.98      105.37     11.56 o
  -2   7  10      165.44      181.63     10.46 o
  -1   7  10       40.99       22.15      7.09 o
   0   7  10     3127.78     3138.05     38.48 o
   1   7  10      546.53      582.59     22.21 o
   2   7  10      168.80      175.67     10.28 o
   3   7  10        1.16       14.64     10.16 o
   4   7  10     1168.61     1125.44     33.32 o
   5   7  10      236.69      215.19     14.88 o
   6   7  10       67.05       78.05     14.26 o
   7   7  10       65.76       69.65     15.26 o
   8   7  10       50.76       65.18     15.90 o
   9   7  10       46.28       54.66     17.15 o
  10   7  10        0.37      -11.08     20.06 o
 -12   8  10       37.01       38.96     49.41 o
 -11   8  10        2.71      -16.01     16.01 o
 -10   8  10     1215.05     1292.52     81.47 o
  -9   8  10      361.73      402.40     47.16 o
  -8   8  10       28.93       40.39     23.11 o
  -7   8  10       16.19       35.74     22.14 o
  -6   8  10     1649.44     1745.73     47.59 o
  -5   8  10       10.11        0.20     12.55 o
  -4   8  10       89.15       94.55     12.28 o
  -3   8  10     1161.68     1166.34     25.30 o
  -2   8  10     2167.42     2122.48     30.22 o
  -1   8  10     3524.79     3582.77     40.05 o
   0   8  10      127.19      136.95      9.87 o
   1   8  10      924.02      964.80     18.98 o
   2   8  10      727.23      733.29     27.98 o
   3   8  10      503.80      527.39     17.39 o
   4   8  10      130.58      138.21     19.12 o
   5   8  10      411.01      392.31     20.06 o
   6   8  10      501.26      492.73     27.09 o
   7   8  10      518.93      523.41     21.37 o
   8   8  10      137.53      136.50     17.39 o
   9   8  10        0.58        1.96     16.59 o
  10   8  10      103.86      106.24     22.53 o
 -11   9  10      477.29      629.68     69.91 o
 -10   9  10       36.53       74.47     41.84 o
  -9   9  10      207.47      188.51     28.14 o
  -8   9  10        3.80       36.83     22.82 o
  -7   9  10     1537.81     1579.72     53.06 o
  -6   9  10       95.74      117.76     27.88 o
  -5   9  10     1381.55     1304.95     36.30 o
  -4   9  10      253.13      229.28     16.46 o
  -3   9  10     2674.96     2660.44     39.54 o
  -2   9  10        3.84      -14.39     14.39 o
  -1   9  10      149.03      146.29     10.34 o
   0   9  10      343.85      347.22     16.60 o
   1   9  10     1945.00     1942.45     30.76 o
   2   9  10        4.32       -6.08      9.82 o
   3   9  10      183.68      183.57     17.35 o
   4   9  10      318.96      335.81     21.83 o
   5   9  10      505.95      548.25     34.02 o
   6   9  10      524.57      523.90     28.03 o
   7   9  10      402.26      405.56     20.08 o
   8   9  10        2.17       -2.47     15.44 o
   9   9  10      299.21      312.49     21.25 o
 -11  10  10       81.54       36.30     49.99 o
 -10  10  10      535.07      547.02     63.02 o
  -9  10  10       58.19       59.73     27.19 o
  -8  10  10      185.11      172.22     27.57 o
  -7  10  10        4.87       -4.21     22.65 o
  -6  10  10     1434.96     1483.01     49.11 o
  -5  10  10        4.48        7.67     20.77 o
  -4  10  10      108.79      129.59     13.63 o
  -3  10  10     1141.88     1068.49     26.11 o
  -2  10  10      859.60      873.28     23.27 o
  -1  10  10       15.88       10.14      9.59 o
   0  10  10      110.18      118.16     11.37 o
   1  10  10      177.62      188.99     12.58 o
   2  10  10     1702.07     1781.28     30.01 o
   3  10  10       21.36       17.19     11.00 o
   4  10  10      442.42      424.98     24.29 o
   5  10  10       29.33       25.00     15.08 o
   6  10  10      440.88      471.65     21.75 o
   7  10  10       28.81       28.27     15.51 o
   8  10  10       81.34       82.60     16.75 o
   9  10  10       19.53       30.14     22.22 o
 -11  11  10      659.30      723.03     59.18 o
 -10  11  10       93.19      103.02     31.12 o
  -9  11  10       60.21      102.17     53.62 o
  -8  11  10       42.05       40.79     25.37 o
  -7  11  10      974.44     1027.13     47.02 o
  -6  11  10        2.02      -21.09     21.09 o
  -5  11  10      425.43      412.03     22.84 o
  -4  11  10       49.90       70.14     16.41 o
  -3  11  10      967.42      945.40     26.09 o
  -2  11  10      217.60      215.58     17.71 o
  -1  11  10      200.64      181.85     16.88 o
   0  11  10      235.50      286.92     17.69 o
   1  11  10     1211.10     1199.29     25.05 o
   2  11  10      350.24      358.63     15.65 o
   3  11  10       39.36       37.19     12.00 o
   4  11  10      317.13      292.14     22.35 o
   5  11  10      660.60      670.06     32.16 o
   6  11  10      145.81      127.54     15.58 o
   7  11  10       84.31       58.55     17.45 o
   8  11  10       88.26       78.09     23.28 o
   9  11  10      106.98      110.80     24.60 o
 -11  12  10        0.59       34.28     40.24 o
 -10  12  10       29.70       29.90     29.54 o
  -9  12  10      540.01      568.45     43.15 o
  -8  12  10      327.97      292.83     32.45 o
  -7  12  10        6.49        5.54     18.36 o
  -6  12  10     1078.62      976.73     42.63 o
  -5  12  10      519.08      521.61     25.81 o
  -4  12  10      897.68      872.93     60.69 o
  -3  12  10      376.89      345.52     21.05 o
  -2  12  10      450.72      443.88     26.54 o
  -1  12  10      627.26      569.61     24.92 o
   0  12  10      436.04      446.44     18.44 o
   1  12  10      101.68      110.86     13.90 o
   2  12  10      260.36      307.95     33.44 o
   3  12  10      364.76      351.30     16.67 o
   4  12  10      221.40      246.16     15.94 o
   5  12  10        9.70        2.88     22.91 o
   6  12  10      441.98      484.93     22.51 o
   7  12  10      207.23      190.02     19.69 o
   8  12  10        2.10       25.84     22.10 o
   9  12  10       26.60       33.16     23.49 o
 -10  13  10      337.42      382.46     28.54 o
  -9  13  10       43.77       58.45     27.99 o
  -8  13  10      290.12      297.67     25.14 o
  -7  13  10      323.03      320.52     24.50 o
  -6  13  10      365.17      377.05     37.28 o
  -5  13  10       70.33       90.77     18.74 o
  -4  13  10      987.68      965.54     43.59 o
  -3  13  10      355.55      346.69     22.02 o
  -2  13  10     1342.75     1338.57     35.93 o
  -1  13  10       26.79       25.09     19.49 o
   0  13  10      502.79      574.67     25.33 o
   1  13  10       12.27       33.46     13.32 o
   2  13  10      297.60      308.55     17.83 o
   3  13  10      126.77      138.09     17.72 o
   4  13  10       31.56       28.29     16.22 o
   5  13  10      313.33      387.28     43.61 o
   6  13  10       87.98       55.79     24.23 o
   7  13  10       33.64       40.47     17.28 o
   8  13  10      126.45      115.28     38.08 o
 -10  14  10       15.61       16.09     23.47 o
  -9  14  10      267.09      275.44     26.92 o
  -8  14  10       25.61       33.09     21.56 o
  -7  14  10        1.50       -7.22     19.47 o
  -6  14  10      105.36      116.79     20.53 o
  -5  14  10      921.53      899.05     33.35 o
  -4  14  10       88.87       51.86     17.78 o
  -3  14  10        2.74       -3.22     16.59 o
  -2  14  10      378.41      339.96     22.23 o
  -1  14  10      687.61      681.86     37.64 o
   0  14  10      153.03      105.91     17.71 o
   1  14  10      159.37      139.80     17.24 o
   2  14  10      535.95      580.53     24.78 o
   3  14  10      319.60      372.12     22.45 o
   4  14  10      365.85      339.89     22.46 o
   5  14  10      156.58      136.61     36.56 o
   6  14  10      204.31      191.26     41.53 o
   7  14  10      716.10      665.53     57.78 o
   8  14  10        2.63      -27.55     40.26 o
  -9  15  10        9.85       16.29     22.49 o
  -8  15  10      489.84      513.74     50.21 o
  -7  15  10        0.60       32.23     20.74 o
  -6  15  10      151.68      164.81     22.29 o
  -5  15  10       44.69       62.53     19.66 o
  -4  15  10      951.34      976.00     34.26 o
  -3  15  10      258.54      266.13     22.24 o
  -2  15  10      141.44      146.31     23.24 o
  -1  15  10      943.79      859.69     65.59 o
   0  15  10      987.75     1074.74     40.02 o
   1  15  10       25.96        5.21     15.54 o
   2  15  10      232.03      243.95     20.24 o
   3  15  10       71.46       73.11     17.69 o
   4  15  10      919.21      974.39     33.46 o
   5  15  10       72.29       59.72     35.50 o
   6  15  10        9.56       42.86     36.27 o
   7  15  10        1.36       -8.24     37.09 o
  -9  16  10      332.60      347.52     31.81 o
  -8  16  10       56.03       13.97     22.21 o
  -7  16  10      182.55      212.17     23.89 o
  -6  16  10        2.38        3.31     19.28 o
  -5  16  10      785.19      803.32     33.59 o
  -4  16  10      155.04      145.03     35.24 o
  -3  16  10      198.95      176.08     24.42 o
  -2  16  10      169.66      111.89     23.34 o
  -1  16  10     1299.00     1366.26     45.16 o
   0  16  10      411.38      403.92     29.24 o
   1  16  10       11.26       42.64     21.05 o
   2  16  10       12.13        5.44     22.80 o
   3  16  10      314.70      314.26     22.73 o
   4  16  10        1.84      -17.72     17.72 o
   5  16  10      131.69      124.24     38.15 o
   6  16  10       82.39       49.32     38.43 o
   7  16  10       15.62       19.10     37.98 o
  -8  17  10      743.29      677.25     39.73 o
  -7  17  10      358.87      365.90     32.84 o
  -6  17  10       41.73       44.91     24.72 o
  -5  17  10      127.07      108.08     46.99 o
  -4  17  10      327.80      355.04     30.00 o
  -3  17  10      350.66      220.59    102.14 o
  -2  17  10      109.89      156.36     24.85 o
  -1  17  10        1.26       11.24     21.37 o
   0  17  10      181.28      233.50     27.59 o
   1  17  10      303.90      344.54     28.46 o
   2  17  10      119.98      128.86     20.05 o
   3  17  10       30.22       30.56     18.70 o
   4  17  10      231.73      243.10     23.10 o
   5  17  10      192.63      189.04     41.26 o
   6  17  10       48.79       38.17     38.87 o
  -7  18  10      393.91      402.72     53.59 o
  -6  18  10      131.67      110.83     29.48 o
  -5  18  10        9.68       -2.82     32.53 o
  -4  18  10       80.94       81.69     24.96 o
  -3  18  10       85.32       97.29     37.70 o
  -2  18  10      298.80      276.70     28.03 o
  -1  18  10       94.49       87.75     44.57 o
   0  18  10      121.90       96.65     24.31 o
   1  18  10      416.37      398.29     30.89 o
   2  18  10      235.32      291.01     84.55 o
   3  18  10       97.31      105.00     20.51 o
   4  18  10      190.61      225.46     22.99 o
   5  18  10       51.31       31.90     36.94 o
  -7  19  10      128.28      114.12     29.48 o
  -6  19  10        8.93       -7.65     24.30 o
  -5  19  10      292.96      284.96     30.77 o
  -4  19  10       94.18      110.84     26.87 o
  -3  19  10      694.32      617.80     59.48 o
  -2  19  10       53.58       66.53     25.31 o
  -1  19  10      121.03      129.72     26.48 o
   0  19  10       93.61      122.59     51.40 o
   1  19  10      288.29      291.00     29.43 o
   2  19  10       32.19       58.67     27.93 o
   3  19  10      100.58      147.63     27.38 o
   4  19  10       48.34       34.15     20.73 o
   5  19  10      108.95       99.51     41.66 o
  -6  20  10      849.94      873.34     43.99 o
  -5  20  10        2.85        7.34     25.52 o
  -4  20  10      254.02      234.12     30.60 o
  -3  20  10       13.09       45.31     26.09 o
  -2  20  10      346.31      326.28     31.13 o
  -1  20  10       49.61       93.98     26.65 o
   0  20  10        5.56        0.41     31.25 o
   1  20  10       25.47       35.84     25.40 o
   2  20  10      772.56      831.19     44.21 o
   3  20  10       14.27       30.70     25.30 o
   4  20  10      104.86       97.14     26.57 o
  -4  21  10        2.44       -8.15     25.98 o
  -3  21  10      268.78      318.55     32.13 o
  -2  21  10       92.61       80.82     27.34 o
  -1  21  10      316.77      349.00     32.91 o
   0  21  10      346.94      412.41     35.32 o
   1  21  10      391.65      420.90     33.33 o
   2  21  10        1.50       12.19     26.53 o
  -2  22  10      107.67       49.72     29.01 o
  -1  22  10      159.54      170.34     62.65 o
   0  22  10        4.54       67.46     38.05 o
 -11   0  11      108.40       95.57     53.32 o
  -9   0  11      130.33       94.93     44.06 o
  -7   0  11      697.21      670.46     58.43 o
  -5   0  11      810.39      785.84     31.77 o
  -3   0  11     2227.49     2296.06     42.59 o
  -1   0  11       65.34       51.87      9.68 o
   1   0  11     2868.93     2828.05     43.78 o
   3   0  11      720.96      687.40     23.29 o
   5   0  11     1306.28     1290.02     42.70 o
   7   0  11      112.60      165.38     33.94 o
   9   0  11       64.41       91.71     22.53 o
 -12   1  11        8.84      -35.31     35.31 o
 -11   1  11       58.05       66.99     50.26 o
 -10   1  11      709.49      801.21     51.89 o
  -9   1  11       46.36       58.77     31.93 o
  -8   1  11      299.43      270.50     33.39 o
  -7   1  11      227.08      237.08     31.73 o
  -6   1  11     1985.89     2020.19     46.09 o
  -5   1  11      200.61      199.56     17.91 o
  -4   1  11       29.70        0.39     10.84 o
  -3   1  11       92.58       89.59      8.49 o
  -2   1  11     4241.55     4248.71     49.61 o
  -1   1  11        8.26       13.48      6.14 o
   0   1  11      201.89      220.96      9.31 o
   1   1  11      202.64      225.69     10.01 o
   2   1  11       34.96       37.05      8.25 o
   3   1  11      102.06      111.78      9.87 o
   4   1  11       82.69      105.91     13.58 o
   5   1  11       14.39       21.77     12.39 o
   6   1  11      919.52      855.56     26.88 o
   7   1  11      148.87      135.15     16.04 o
   8   1  11       14.16       13.14     15.46 o
   9   1  11       21.41       31.37     14.78 o
  10   1  11      200.93      212.38     19.83 o
 -12   2  11      440.29      513.19     48.13 o
 -11   2  11        8.44      -12.71     34.59 o
 -10   2  11      224.75      200.18     36.37 o
  -9   2  11       90.11       51.14     31.48 o
  -8   2  11      200.18      158.81     30.97 o
  -7   2  11     1175.06     1106.58     49.73 o
  -6   2  11       76.90      120.93     24.83 o
  -5   2  11      577.58      625.62     30.67 o
  -4   2  11       57.66       71.63      9.78 o
  -3   2  11     1249.30     1248.88     23.88 o
  -2   2  11       26.65       30.23      8.85 o
  -1   2  11     1382.53     1353.35     21.15 o
   0   2  11     2105.64     2141.10     32.03 o
   1   2  11      581.09      569.84     12.75 o
   2   2  11        5.76        5.17      6.54 o
   3   2  11       70.09       88.16      9.73 o
   4   2  11      768.54      762.53     20.50 o
   5   2  11      232.29      254.58     17.42 o
   6   2  11       10.92       -5.36     15.28 o
   7   2  11      439.47      460.91     20.77 o
   8   2  11       54.13       43.18     15.54 o
   9   2  11       53.90       65.85     18.00 o
  10   2  11        7.40        7.50     17.19 o
 -12   3  11      202.72      274.09     58.48 o
 -11   3  11       25.43      -16.33     49.11 o
 -10   3  11      359.70      409.92     42.21 o
  -9   3  11       74.56       67.50     31.68 o
  -8   3  11        2.97        1.64     27.35 o
  -7   3  11      428.74      429.20     24.12 o
  -6   3  11     2511.76     2472.43     52.20 o
  -5   3  11       13.41        6.57     12.45 o
  -4   3  11       52.00       49.06     14.56 o
  -3   3  11     1101.19     1103.45     26.00 o
  -2   3  11      889.05      898.22     19.57 o
  -1   3  11      276.52      277.12     13.14 o
   0   3  11       63.08       63.58      9.22 o
   1   3  11     1173.91     1246.20     19.68 o
   2   3  11      891.64      942.10     29.42 o
   3   3  11      492.21      505.28     14.99 o
   4   3  11       52.49       42.75     11.07 o
   5   3  11      856.94      785.03     24.81 o
   6   3  11      100.33       98.94     16.25 o
   7   3  11      164.94      149.84     16.17 o
   8   3  11        0.75       12.95     12.56 o
   9   3  11       56.27       59.51     17.10 o
  10   3  11      437.73      397.83     23.06 o
 -12   4  11      308.18      322.48     64.63 o
 -11   4  11      150.11      166.91     37.81 o
 -10   4  11       47.81      105.88     93.55 o
  -9   4  11      226.39      195.86     34.03 o
  -8   4  11     2368.33     2412.65     74.55 o
  -7   4  11      499.94      475.98     56.92 o
  -6   4  11      799.10      752.65     25.44 o
  -5   4  11      385.46      391.52     28.19 o
  -4   4  11     3068.18     2949.73     49.35 o
  -3   4  11      321.25      295.26     14.78 o
  -2   4  11      532.94      574.20     16.71 o
  -1   4  11      154.50      155.70     16.97 o
   0   4  11     2741.29     2686.97     38.38 o
   1   4  11      591.85      591.59     14.81 o
   2   4  11        0.40        8.79     10.38 o
   3   4  11      506.08      526.38     25.05 o
   4   4  11     1307.38     1313.02     26.18 o
   5   4  11      364.28      315.14     18.74 o
   6   4  11      154.01      153.33     14.77 o
   7   4  11      121.27      115.20     16.21 o
   8   4  11      776.50      792.67     26.34 o
   9   4  11      302.68      302.16     20.26 o
  10   4  11       98.35       69.29     21.70 o
 -12   5  11      141.30      113.78     52.75 o
 -11   5  11      312.15      425.76     42.88 o
 -10   5  11      297.73      252.07     37.42 o
  -9   5  11      386.86      402.19     40.04 o
  -8   5  11        2.66        7.57     18.51 o
  -7   5  11     2310.31     2251.57     95.63 o
  -6   5  11      126.71      134.86     16.12 o
  -5   5  11     3425.20     3499.64     63.69 o
  -4   5  11       12.13       27.39     12.68 o
  -3   5  11      217.99      201.61     15.07 o
  -2   5  11      120.32      126.74     10.76 o
  -1   5  11     1410.31     1382.89     25.38 o
   0   5  11       66.25       71.26      8.43 o
   1   5  11      619.04      648.03     15.49 o
   2   5  11      148.31      165.10     13.55 o
   3   5  11      638.31      603.22     25.12 o
   4   5  11      187.10      165.70     15.04 o
   5   5  11      708.88      764.25     25.47 o
   6   5  11       64.15       81.51     14.58 o
   7   5  11       96.31      102.87     15.57 o
   8   5  11       23.85       23.52     15.66 o
   9   5  11      139.41      143.85     18.91 o
  10   5  11       17.22       22.84     19.85 o
 -12   6  11      142.53      128.53     55.17 o
 -11   6  11       97.42      137.50     53.24 o
 -10   6  11       54.50       45.66     33.10 o
  -9   6  11       33.66       53.76     30.59 o
  -8   6  11      697.77      789.04     56.34 o
  -7   6  11      233.95      255.67     26.06 o
  -6   6  11      213.37      217.05     20.84 o
  -5   6  11       42.93       40.45     13.83 o
  -4   6  11      484.17      491.03     21.11 o
  -3   6  11       59.79       62.93     13.05 o
  -2   6  11      441.72      424.68     15.20 o
  -1   6  11       56.81       77.16     10.36 o
   0   6  11     1926.57     1841.89     26.74 o
   1   6  11        4.48       -4.65      8.21 o
   2   6  11       46.02       51.45      9.79 o
   3   6  11       86.15       95.91     16.51 o
   4   6  11      697.93      775.12     32.46 o
   5   6  11       35.57       12.09     14.33 o
   6   6  11      197.40      197.62     16.49 o
   7   6  11       26.39       27.86     14.51 o
   8   6  11      614.03      695.31     43.56 o
   9   6  11       74.49       68.15     17.72 o
  10   6  11        5.59       32.95     18.39 o
 -12   7  11       11.07        0.40     46.37 o
 -11   7  11      251.61      271.52     57.31 o
 -10   7  11       15.24      102.32     50.94 o
  -8   7  11      470.20      519.32     29.32 o
  -7   7  11      428.71      440.48     26.68 o
  -6   7  11      359.46      384.13     24.67 o
  -5   7  11      964.06      981.24     34.15 o
  -4   7  11       29.97       28.63     14.01 o
  -3   7  11     1353.54     1297.24     30.52 o
  -2   7  11      973.17      945.77     21.48 o
  -1   7  11      411.11      387.50     13.18 o
   0   7  11      155.40      143.67     10.21 o
   1   7  11     1608.40     1646.26     25.58 o
   2   7  11      500.38      532.77     16.89 o
   3   7  11     1133.20     1071.00     32.85 o
   4   7  11       68.57       94.77     17.72 o
   5   7  11      220.42      247.77     18.43 o
   6   7  11      432.30      430.37     19.81 o
   7   7  11      121.60      104.36     15.83 o
   8   7  11       43.67       36.91     16.75 o
   9   7  11      409.54      427.77     23.05 o
 -10   8  11       59.88       50.19     45.35 o
  -9   8  11       14.22       20.83     26.09 o
  -8   8  11      306.44      343.30     31.45 o
  -7   8  11      548.83      612.46     35.96 o
  -6   8  11      214.39      236.99     22.22 o
  -5   8  11     1278.33     1313.62     38.67 o
  -4   8  11      115.71       85.68     31.18 o
  -3   8  11     2339.88     2212.01     41.55 o
  -2   8  11      157.28      159.98     14.39 o
  -1   8  11      745.26      740.63     17.42 o
   0   8  11       86.56       88.79     10.81 o
   1   8  11     1098.14     1077.11     23.72 o
   2   8  11       82.91       78.07     11.01 o
   3   8  11      199.88      207.28     27.21 o
   4   8  11      204.43      206.43     20.58 o
   5   8  11      516.79      526.95     23.19 o
   6   8  11       18.67       25.50     14.37 o
   7   8  11      106.34      135.28     17.05 o
   8   8  11      258.30      261.09     19.51 o
   9   8  11       17.95       38.34     17.72 o
 -11   9  11        1.44       -8.25     49.99 o
 -10   9  11      127.58      137.81     52.88 o
  -9   9  11        7.24      -28.01     34.67 o
  -8   9  11        6.90       -8.73     22.87 o
  -7   9  11      152.78      196.64     34.09 o
  -6   9  11      678.61      694.85     38.36 o
  -5   9  11      870.47      819.71     50.62 o
  -4   9  11        1.38        3.92     17.04 o
  -3   9  11        3.17       19.84     12.26 o
  -2   9  11     1684.84     1782.26     35.15 o
  -1   9  11      247.69      246.47     13.20 o
   0   9  11        9.02       21.03     10.31 o
   1   9  11        8.65       15.54     10.29 o
   2   9  11      584.93      577.69     22.49 o
   3   9  11      314.07      295.23     18.72 o
   4   9  11       14.64       32.28     17.51 o
   5   9  11       89.07       96.29     20.56 o
   6   9  11      350.14      359.52     21.66 o
   7   9  11       87.18       79.52     16.33 o
   8   9  11       18.67       21.13     16.91 o
   9   9  11        9.42       18.95     17.82 o
 -11  10  11       84.77       75.54     53.92 o
 -10  10  11      101.92      141.43     51.12 o
  -9  10  11      459.61      570.62     48.38 o
  -8  10  11        4.54       11.64     24.52 o
  -7  10  11      553.29      575.78     36.56 o
  -6  10  11       10.76        6.36     22.58 o
  -5  10  11       12.78       12.23     22.01 o
  -4  10  11      891.43      862.04     29.21 o
  -3  10  11      269.95      261.71     19.58 o
  -2  10  11       39.13       33.47     14.91 o
  -1  10  11     2750.03     2720.58     45.56 o
   0  10  11        8.35       -1.09     10.36 o
   1  10  11     1242.28     1238.71     25.33 o
   2  10  11       45.21       38.74     11.60 o
   3  10  11     1273.52     1290.27     31.54 o
   4  10  11      184.20      185.81     30.49 o
   5  10  11     1323.66     1412.51     52.11 o
   6  10  11        1.91       -3.31     17.06 o
   7  10  11      223.53      267.66     19.25 o
   8  10  11      156.13      136.77     18.82 o
   9  10  11       19.32       21.18     23.46 o
 -10  11  11     1062.39     1124.32     52.49 o
  -9  11  11      147.05      119.54     30.77 o
  -8  11  11        9.75       18.61     25.92 o
  -7  11  11        3.84        6.01     24.75 o
  -6  11  11      215.85      276.64     35.48 o
  -5  11  11      279.69      271.87     29.16 o
  -4  11  11       73.09       61.96     16.89 o
  -3  11  11      121.80      126.83     17.61 o
  -2  11  11     1122.45     1085.10     32.36 o
  -1  11  11      666.51      662.41     36.19 o
   0  11  11       72.51       89.84     13.55 o
   1  11  11       99.18       95.63     12.58 o
   2  11  11     1607.31     1665.42     30.87 o
   3  11  11      501.27      525.21     19.36 o
   4  11  11       50.27       64.94     19.39 o
   5  11  11      533.15      553.13     62.30 o
   6  11  11       99.29      111.22     18.79 o
   7  11  11        1.21      -19.59     19.59 o
   8  11  11       14.47        9.02     18.07 o
 -10  12  11       26.25        0.07     30.14 o
  -9  12  11      689.81      700.89     43.16 o
  -8  12  11      312.15      342.65     34.23 o
  -7  12  11       17.53       26.07     19.12 o
  -6  12  11       17.15       18.12     18.52 o
  -5  12  11      539.09      479.25     61.03 o
  -4  12  11       60.95       26.00     16.49 o
  -3  12  11      389.88      357.11     22.52 o
  -2  12  11      230.27      225.10     19.34 o
  -1  12  11       23.42       19.66     15.24 o
   0  12  11      370.50      376.76     24.46 o
   1  12  11      141.32      177.00     15.77 o
   2  12  11      128.72      126.85     15.32 o
   3  12  11      120.76      123.28     14.42 o
   4  12  11        9.77       29.03     19.62 o
   5  12  11       46.22       33.28     24.65 o
   6  12  11      187.57      181.40     22.95 o
   7  12  11       28.02       41.56     21.82 o
   8  12  11       49.60       18.01     38.31 o
 -10  13  11      425.36      468.85     30.71 o
  -9  13  11       85.46       54.98     23.08 o
  -8  13  11      173.00      180.27     23.91 o
  -7  13  11      162.59      179.48     22.65 o
  -6  13  11      686.37      692.23     43.49 o
  -5  13  11      181.27      184.35     21.59 o
  -4  13  11      118.35      124.46     19.67 o
  -3  13  11      112.08      120.17     19.75 o
  -2  13  11      646.16      734.13     30.25 o
  -1  13  11      157.64      164.08     19.62 o
   0  13  11      177.32      172.44     22.28 o
   1  13  11      483.71      496.44     21.03 o
   2  13  11      494.26      521.05     21.89 o
   3  13  11      730.24      775.25     29.31 o
   4  13  11      404.42      491.03     45.28 o
   5  13  11       35.46       59.37     34.63 o
   6  13  11      159.82      185.33     27.17 o
   7  13  11        3.95      -12.48     21.44 o
   8  13  11        8.11      -18.72     32.58 o
  -9  14  11      170.21      190.86     25.55 o
  -8  14  11      695.85      664.42     51.30 o
  -7  14  11       37.87       60.85     21.21 o
  -6  14  11       10.01        5.32     18.67 o
  -5  14  11      310.57      330.31     24.18 o
  -4  14  11      336.35      317.04     23.63 o
  -3  14  11       25.78       32.45     17.50 o
  -2  14  11       60.13       57.78     17.61 o
  -1  14  11      214.87      217.33     20.62 o
   0  14  11     1850.04     1885.69     44.55 o
   1  14  11        1.99       18.03     15.87 o
   2  14  11        2.92        7.51     15.92 o
   3  14  11     1230.74     1301.69     64.68 o
   4  14  11      569.76      583.14     34.96 o
   5  14  11        1.39       -7.38     33.88 o
   6  14  11        0.37       16.76     36.13 o
   7  14  11       28.54       12.51     37.82 o
  -9  15  11      126.16      127.97     25.08 o
  -8  15  11       48.29       17.39     21.61 o
  -7  15  11      470.77      463.24     41.33 o
  -6  15  11        4.16      -16.59     19.61 o
  -5  15  11      586.56      596.54     39.81 o
  -4  15  11       74.02       61.75     18.82 o
  -3  15  11      365.83      383.23     24.67 o
  -2  15  11       22.61       28.06     20.14 o
  -1  15  11      214.41      205.32     24.79 o
   0  15  11       41.01       -8.06     45.84 o
   1  15  11      359.79      396.15     28.82 o
   2  15  11       29.13       30.95     16.97 o
   3  15  11       73.68       57.55     23.59 o
   4  15  11      259.67      244.18     28.70 o
   5  15  11      181.46      202.82     40.38 o
   6  15  11        1.96       19.48     37.18 o
   7  15  11       50.39       -7.15     40.05 o
  -8  16  11      194.91      249.56     27.40 o
  -7  16  11       24.14       40.43     29.18 o
  -6  16  11      183.28      188.53     24.10 o
  -5  16  11      615.20      643.94     30.53 o
  -3  16  11      224.15      231.27     26.74 o
  -2  16  11       64.26       71.22     21.75 o
  -1  16  11       50.61       50.93     22.43 o
   0  16  11      927.30      947.42     39.04 o
   1  16  11       42.65       23.55     22.04 o
   2  16  11        8.74        9.66     17.67 o
   3  16  11       10.90       10.90     18.48 o
   4  16  11      103.63      125.75     27.80 o
   5  16  11       51.84       -8.70     35.64 o
   6  16  11        0.16       13.89     40.14 o
  -8  17  11       26.65       29.56     53.23 o
  -7  17  11       40.65       82.34     27.23 o
  -6  17  11      272.91      259.56     29.77 o
  -5  17  11       93.06       98.20     26.21 o
  -4  17  11      141.24      119.52     56.77 o
  -3  17  11      461.65      458.79     32.60 o
  -2  17  11      415.63      446.52     32.01 o
  -1  17  11      162.80      164.50     26.04 o
   0  17  11       65.92      121.99     24.12 o
   1  17  11      306.39      266.98     27.69 o
   2  17  11       37.72       54.65     23.84 o
   3  17  11       96.20       97.93     20.98 o
   4  17  11       19.56       79.83     27.83 o
   5  17  11       52.22       13.67     36.99 o
  -7  18  11      434.47      486.86     36.75 o
  -6  18  11       80.37       96.91     25.79 o
  -5  18  11       17.53       39.72     25.20 o
  -4  18  11      178.15      216.28     28.07 o
  -3  18  11        7.59       -5.35     23.49 o
  -2  18  11       75.83       82.59     25.26 o
  -1  18  11      101.36      115.37     28.61 o
   0  18  11      280.63      281.80     29.10 o
   1  18  11       70.10       43.49     24.73 o
   2  18  11       10.84       38.29     24.37 o
   3  18  11       67.26       74.77     20.88 o
   4  18  11      433.45      441.60     34.77 o
   5  18  11       14.73       27.88     40.06 o
  -6  19  11      251.87      184.82     42.06 o
  -5  19  11       30.75       80.00     27.14 o
  -4  19  11       13.97       12.48     25.51 o
  -3  19  11      108.46      116.46     26.09 o
  -2  19  11      486.70      513.26     35.47 o
  -1  19  11        8.79       15.09     25.15 o
   0  19  11        0.01       -8.57     22.72 o
   1  19  11      207.10      229.23     29.29 o
   2  19  11      889.16     1002.13     44.53 o
   3  19  11       80.52       81.02     39.54 o
   4  19  11       12.22      -18.24     33.37 o
  -5  20  11      433.90      363.41     34.82 o
  -4  20  11        9.64      -11.42     25.44 o
  -3  20  11      361.13      323.86     32.29 o
  -2  20  11        1.92      -18.90     25.21 o
  -1  20  11      181.88      163.17     29.17 o
   0  20  11        7.80      -19.99     25.19 o
   1  20  11      149.57      100.79     27.61 o
   2  20  11       14.22       38.96     27.26 o
   3  20  11      205.13      255.13     41.88 o
  -3  21  11       18.88       94.98     43.76 o
  -2  21  11      529.61      481.30     36.80 o
  -1  21  11        1.85       -5.23     26.00 o
   0  21  11       28.72       42.82     27.52 o
   1  21  11       15.14       25.07     35.41 o
 -12   0  12        2.49       15.21     53.82 o
 -10   0  12      519.71      579.49     66.88 o
  -8   0  12       70.27      -42.37     42.37 o
  -6   0  12     1201.89     1383.21     75.90 o
  -4   0  12      232.01      256.04     21.68 o
  -2   0  12      354.31      270.28     37.18 o
   0   0  12       45.96       38.27     15.52 o
   2   0  12     5086.94     4942.38     81.86 o
   4   0  12        6.16       13.40     18.71 o
   6   0  12       47.02       77.41     41.75 o
   8   0  12      243.56      293.26     42.30 o
  10   0  12       21.29       31.72     40.44 o
 -12   1  12       38.67       -5.28     37.83 o
 -11   1  12      257.90      340.66     63.07 o
 -10   1  12        3.71       10.90     33.82 o
  -9   1  12      645.70      610.92     46.38 o
  -8   1  12       94.73       90.42     31.02 o
  -7   1  12       87.98      113.52     29.90 o
  -6   1  12       37.55       25.05     25.73 o
  -5   1  12     1343.74     1322.08     36.54 o
  -4   1  12      448.95      424.71     17.88 o
  -3   1  12        5.72       -2.63     14.04 o
  -2   1  12       48.01       20.42     12.91 o
  -1   1  12     2394.89     2311.87     47.26 o
   0   1  12     1110.22     1061.09     24.51 o
   1   1  12     1488.85     1459.53     31.08 o
   2   1  12      610.98      577.82     16.40 o
   3   1  12      968.07     1025.48     20.52 o
   4   1  12       26.79       75.31     33.02 o
   5   1  12        9.21        5.10     12.41 o
   6   1  12       47.80       15.05     15.83 o
   7   1  12      393.06      388.88     23.09 o
   8   1  12       13.76       35.53     18.63 o
   9   1  12       29.56       32.89     20.23 o
 -12   2  12       17.35      -33.86     40.00 o
 -11   2  12      166.60      161.99     39.48 o
 -10   2  12      351.06      411.90     89.84 o
  -9   2  12       42.44      111.99     33.85 o
  -8   2  12     1161.28     1058.75    117.57 o
  -7   2  12      119.98      127.14     30.15 o
  -6   2  12     1263.21     1322.93     48.00 o
  -5   2  12      521.66      453.71     43.90 o
  -4   2  12     1060.07     1096.90     42.85 o
  -3   2  12      695.50      636.32     44.67 o
  -2   2  12     1152.66     1092.57     25.65 o
  -1   2  12       18.62       25.53     10.20 o
   0   2  12       19.75       31.48     10.20 o
   1   2  12      458.70      464.64     25.06 o
   2   2  12     1055.10     1031.81     39.77 o
   3   2  12        4.07        2.60      8.89 o
   4   2  12      483.94      477.56     21.10 o
   5   2  12      544.27      578.73     23.14 o
   6   2  12      485.64      460.52     22.69 o
   7   2  12       66.69       89.53     17.98 o
   8   2  12       52.25       47.92     19.09 o
   9   2  12      120.04      140.14     22.00 o
 -12   3  12      308.32      305.55     43.70 o
 -11   3  12        5.71      -20.33     38.42 o
 -10   3  12       34.46       38.06     34.62 o
  -9   3  12      504.15      559.74     43.01 o
  -8   3  12     1095.23     1256.38    123.17 o
  -7   3  12        1.45       35.60     26.67 o
  -6   3  12        7.35      -10.54     22.81 o
  -5   3  12      342.28      361.30     38.75 o
  -4   3  12      966.73      970.81     31.60 o
  -3   3  12      166.85      196.64     14.60 o
  -2   3  12      971.45      949.72     21.08 o
  -1   3  12      374.66      351.33     14.60 o
   0   3  12      341.21      352.48     15.71 o
   1   3  12      218.54      232.19     14.58 o
   2   3  12     2120.37     2100.73     38.84 o
   3   3  12       18.28       46.80     18.27 o
   4   3  12      910.64      846.01     26.32 o
   5   3  12        7.46        0.44     14.58 o
   6   3  12      229.70      250.87     19.69 o
   7   3  12      517.75      464.17     29.03 o
   8   3  12      435.76      408.40     24.67 o
   9   3  12        1.96      -19.22     19.22 o
 -12   4  12      151.24      274.90     75.44 o
 -11   4  12      359.83      469.56     46.33 o
 -10   4  12        5.10       -5.88     34.33 o
  -9   4  12      210.63      263.62     56.68 o
  -8   4  12        4.08      -33.75     33.75 o
  -7   4  12       28.93       26.79     18.30 o
  -6   4  12      325.21      315.79     44.39 o
  -5   4  12       19.24       43.56     22.07 o
  -4   4  12       15.56       40.05     13.91 o
  -3   4  12     1931.08     1884.30     33.65 o
  -2   4  12       12.69        2.67      8.97 o
  -1   4  12      528.08      519.74     16.44 o
   0   4  12        3.95       19.73      9.77 o
   1   4  12      654.73      653.19     28.79 o
   2   4  12       31.98       21.36     11.86 o
   3   4  12      191.12      188.01     19.41 o
   4   4  12        6.54       15.57     14.48 o
   5   4  12      160.77      168.53     17.22 o
   6   4  12       15.63       16.05     16.15 o
   7   4  12       28.37       30.42     17.70 o
   8   4  12      134.31      117.80     20.50 o
   9   4  12      808.51      744.97     38.99 o
 -11   5  12      252.31      361.80     56.22 o
 -10   5  12       16.59        2.51     32.69 o
  -9   5  12        7.28      -17.24     39.26 o
  -8   5  12      408.57      435.25     40.29 o
  -7   5  12       14.63       69.58     20.73 o
  -6   5  12      809.03      731.78     32.90 o
  -5   5  12       53.85       62.28     15.89 o
  -4   5  12     2336.47     2303.80     47.86 o
  -3   5  12      190.54      183.68     15.35 o
  -2   5  12      199.88      193.42     12.57 o
  -1   5  12       24.23       34.49     10.17 o
   0   5  12     1533.28     1626.75     25.28 o
   1   5  12      360.10      358.19     13.16 o
   2   5  12       53.91       46.98     16.22 o
   3   5  12       75.49       62.65     17.38 o
   4   5  12       49.56       57.86     15.03 o
   5   5  12       54.30       48.55     15.74 o
   6   5  12       29.94       37.18     17.11 o
   7   5  12      162.98      146.95     19.91 o
   8   5  12       80.49       94.43     20.17 o
   9   5  12       65.49       64.65     18.76 o
 -11   6  12      297.79      251.36     59.99 o
 -10   6  12      136.57      111.90     48.08 o
  -9   6  12       39.80       12.01     31.15 o
  -8   6  12       41.14      100.42     28.02 o
  -7   6  12     1219.24     1221.89    107.74 o
  -6   6  12       16.08       -4.35     22.42 o
  -5   6  12       28.14       43.11     15.06 o
  -4   6  12      203.31      185.81     16.70 o
  -3   6  12     1777.74     1761.51     36.73 o
  -2   6  12      186.70      184.13     12.83 o
  -1   6  12       79.51       85.22      9.68 o
   0   6  12      157.56      157.51     10.68 o
   1   6  12      751.27      749.55     19.57 o
   2   6  12       91.91      118.90     17.76 o
   3   6  12       57.19       67.34     17.83 o
   4   6  12      195.48      203.85     17.78 o
   5   6  12       51.81       48.83     15.62 o
   6   6  12        4.03        3.21     16.54 o
   7   6  12       15.99       28.70     17.87 o
   8   6  12      129.62      144.32     21.19 o
   9   6  12       86.78       91.47     18.40 o
 -11   7  12      142.62       17.24     52.03 o
 -10   7  12       26.62       33.90     45.61 o
  -9   7  12      246.48       97.59     36.22 o
  -8   7  12      103.12      134.19     21.96 o
  -7   7  12       46.44       -8.89     33.47 o
  -6   7  12      270.57      306.46     71.74 o
  -5   7  12       24.82       33.00     21.05 o
  -4   7  12     1026.75     1004.04     34.98 o
  -3   7  12      136.10      160.20     16.10 o
  -2   7  12       61.40       69.12     14.39 o
  -1   7  12      395.41      385.21     14.04 o
   0   7  12       55.40       62.59     10.76 o
   1   7  12       17.84       23.92     10.42 o
   2   7  12      193.13      176.87     16.29 o
   3   7  12      209.29      227.22     20.79 o
   4   7  12      724.85      721.91     30.98 o
   5   7  12        3.44      -11.35     15.08 o
   6   7  12        8.93       20.04     16.92 o
   7   7  12       87.10       94.38     19.17 o
   8   7  12       41.71       41.76     20.17 o
   9   7  12        2.48       -3.20     17.69 o
 -11   8  12      436.62      197.11     46.91 o
 -10   8  12       34.47       44.05     40.24 o
  -9   8  12        1.27        6.64     26.81 o
  -8   8  12      285.31      294.51     31.75 o
  -7   8  12      745.00      746.57     39.60 o
  -6   8  12     1312.58     1399.38     72.19 o
  -5   8  12        6.58       -3.60     17.45 o
  -4   8  12      191.98      208.13     21.31 o
  -3   8  12      745.88      726.15     32.08 o
  -2   8  12      358.01      354.00     18.26 o
  -1   8  12       87.91       76.19     11.35 o
   0   8  12       86.64       73.87     11.37 o
   1   8  12      380.67      371.17     15.85 o
   2   8  12      382.81      384.34     20.00 o
   3   8  12      466.59      445.66     25.11 o
   4   8  12       22.14       55.53     19.02 o
   5   8  12      211.03      217.99     19.59 o
   6   8  12      224.53      269.91     21.22 o
   7   8  12        0.13       -0.96     18.11 o
   8   8  12       36.01       44.14     20.28 o
   9   8  12       18.21       29.67     18.44 o
 -11   9  12      149.18      196.25     58.26 o
 -10   9  12       26.75        4.09     49.59 o
  -9   9  12      684.25      704.75     42.23 o
  -8   9  12       63.94       59.83     26.85 o
  -7   9  12      133.09      120.10     26.89 o
  -6   9  12      642.08      604.47     37.26 o
  -5   9  12      900.50      914.99     69.11 o
  -4   9  12      249.09      230.19     26.45 o
  -3   9  12       50.90       68.38     14.01 o
  -2   9  12      761.39      675.53     24.65 o
  -1   9  12     2225.88     2278.11     35.55 o
   0   9  12      694.37      711.84     20.58 o
   1   9  12      292.69      280.06     14.93 o
   2   9  12        4.09       25.26     11.85 o
   3   9  12      755.86      749.76     42.82 o
   4   9  12      199.27      199.93     21.74 o
   5   9  12      100.31       57.23     21.40 o
   6   9  12       24.75       12.11     20.30 o
   7   9  12       35.89       17.88     18.95 o
   8   9  12      245.38      238.31     23.39 o
 -10  10  12      417.52      376.55     64.37 o
  -9  10  12        2.79       -4.88     27.45 o
  -8  10  12        3.56       22.62     27.66 o
  -7  10  12       51.15       83.55     27.16 o
  -6  10  12      581.40      623.99     38.28 o
  -5  10  12      509.55      510.80     35.16 o
  -4  10  12      404.02      409.29     23.48 o
  -3  10  12        3.90        4.44     14.87 o
  -2  10  12      275.29      260.57     27.47 o
  -1  10  12      110.59      115.12     14.92 o
   0  10  12      743.47      746.22     20.87 o
   1  10  12       80.41       69.71     12.43 o
   2  10  12      670.53      667.06     20.83 o
   3  10  12       12.96       -5.61     17.64 o
   4  10  12      658.55      658.26     31.29 o
   5  10  12       24.85       42.75     20.46 o
   6  10  12      321.05      293.40     22.53 o
   7  10  12      140.23      100.99     20.33 o
   8  10  12        9.35       13.43     20.15 o
 -10  11  12        7.20        9.02     30.50 o
  -9  11  12      166.95      198.59     32.75 o
  -8  11  12        9.71        6.33     27.41 o
  -7  11  12      298.77      264.44     32.25 o
  -6  11  12        5.23       -1.42     25.12 o
  -5  11  12      376.68      357.36     24.03 o
  -4  11  12      332.66      282.93     22.04 o
  -3  11  12      237.12      204.55     19.60 o
  -2  11  12      139.49      114.10     18.00 o
  -1  11  12      584.72      650.72     26.59 o
   0  11  12      127.79      124.20     14.85 o
   1  11  12        9.55       25.70     12.42 o
   2  11  12        1.74        1.46     12.39 o
   3  11  12      683.59      715.77     28.15 o
   4  11  12       61.78       75.94     20.87 o
   5  11  12        1.78       37.11     21.50 o
   6  11  12      340.46      333.99     23.20 o
   7  11  12      305.98      339.22     27.36 o
   8  11  12        1.32       29.28     25.34 o
 -10  12  12       20.80      -11.94     29.28 o
  -9  12  12       37.23       67.70     30.25 o
  -8  12  12      262.76      268.32     24.43 o
  -7  12  12       32.54       -3.91     27.41 o
  -6  12  12      654.35      669.90     37.96 o
  -5  12  12      360.19      319.23     23.91 o
  -4  12  12       52.24       44.60     18.55 o
  -3  12  12      733.91      699.13     29.68 o
  -2  12  12     1123.31     1129.22     34.96 o
  -1  12  12       89.95       85.61     17.44 o
   0  12  12      224.39      242.79     22.90 o
   1  12  12       86.69      104.57     15.48 o
   2  12  12      224.17      212.68     17.77 o
   3  12  12       85.94       84.41     20.62 o
   4  12  12       35.20      100.51     22.10 o
   5  12  12        3.11       -9.08     25.43 o
   6  12  12       99.89      116.72     31.63 o
   7  12  12       67.63       64.07     22.65 o
  -9  13  12       27.44       22.81     22.96 o
  -8  13  12      237.16      203.85     24.95 o
  -7  13  12        2.81      -22.49     23.44 o
  -6  13  12        3.06       -2.37     19.61 o
  -5  13  12      435.94      413.33     26.36 o
  -4  13  12      761.18      787.18     31.89 o
  -3  13  12       34.48       19.97     17.52 o
  -2  13  12        1.37        0.39     17.49 o
  -1  13  12     1622.75     1646.81     40.63 o
   0  13  12       22.26       30.33     19.11 o
   1  13  12        4.93       10.06     14.57 o
   2  13  12      380.18      402.15     20.98 o
   3  13  12       21.46       43.06     24.32 o
   4  13  12      237.38      268.16     40.26 o
   5  13  12       61.46       47.43     35.97 o
   6  13  12       72.16       49.94     26.55 o
   7  13  12      138.25      154.76     29.21 o
  -9  14  12      166.46      171.28     34.73 o
  -8  14  12       49.13       46.91     22.91 o
  -7  14  12      265.77      243.62     25.34 o
  -6  14  12       10.88        8.54     20.10 o
  -5  14  12       71.07       50.32     26.61 o
  -4  14  12        9.14       13.40     18.49 o
  -3  14  12      887.59      913.97     34.27 o
  -2  14  12      330.28      302.79     23.69 o
  -1  14  12        4.22      -12.81     16.76 o
   0  14  12      423.42      417.14     25.22 o
   1  14  12      945.46      993.66     55.36 o
   2  14  12       17.52       33.29     17.80 o
   3  14  12       33.92       48.18     24.18 o
   4  14  12       92.49      102.57     37.44 o
   5  14  12      463.42      521.43     52.39 o
   6  14  12       12.64       35.33     25.45 o
   7  14  12        0.57      -13.27     33.23 o
  -8  15  12      524.65      564.00     32.22 o
  -7  15  12        2.56       15.69     22.04 o
  -6  15  12      176.78      185.57     26.09 o
  -5  15  12        0.11        0.13     13.80 o
  -4  15  12      982.10      981.81     48.37 o
  -3  15  12        1.22       -2.49     17.73 o
  -2  15  12       35.71       28.60     19.48 o
  -1  15  12       96.54      110.97     23.86 o
   0  15  12      893.62      866.15     42.26 o
   1  15  12       58.82       62.85     22.66 o
   2  15  12      212.23      244.48     45.11 o
   3  15  12      165.48      160.81     27.64 o
   4  15  12      525.85      592.33     51.13 o
   5  15  12        4.47       28.22     35.72 o
   6  15  12       19.76       35.24     38.66 o
  -8  16  12        3.84      -10.34     23.24 o
  -7  16  12      501.14      459.32     42.77 o
  -6  16  12       28.45       29.44     21.05 o
  -5  16  12      103.11      107.15     25.79 o
  -4  16  12        3.73      -14.99     23.31 o
  -3  16  12      218.33      262.24     42.30 o
  -2  16  12       16.50       56.92     28.15 o
  -1  16  12      298.31      297.50     28.63 o
   0  16  12        9.98      -12.50     20.82 o
   1  16  12      223.61      229.38     41.31 o
   2  16  12      303.56      307.32     29.20 o
   3  16  12        4.65       17.86     21.83 o
   4  16  12       36.69        7.24     34.46 o
   5  16  12      325.77      410.33     49.96 o
  -7  17  12        2.59        2.07     26.46 o
  -6  17  12        3.30       12.24     26.21 o
  -5  17  12       44.23       19.01     23.93 o
  -4  17  12       35.76       12.37     44.43 o
  -3  17  12      277.91      267.59     28.82 o
  -2  17  12      134.43      135.82     26.20 o
  -1  17  12       94.50      112.36     25.87 o
   0  17  12      151.39      184.70     38.30 o
   1  17  12       34.40       47.17     24.61 o
   2  17  12      239.18      286.83     29.85 o
   3  17  12      113.64      111.65     26.56 o
   4  17  12      183.56      185.80     43.09 o
   5  17  12       21.40        3.54     37.36 o
  -6  18  12      751.97      861.28     80.04 o
  -5  18  12       33.09        3.22     24.32 o
  -4  18  12        7.12       -6.44     23.21 o
  -3  18  12       39.60       15.89     25.02 o
  -2  18  12      414.05      436.93     34.84 o
  -1  18  12       11.82       26.41     24.20 o
   0  18  12       43.06       78.61     25.60 o
   1  18  12      199.63      157.40     27.62 o
   2  18  12      194.43      222.92     29.14 o
   3  18  12       59.95       17.44     25.53 o
   4  18  12       48.60      111.41     41.18 o
  -5  19  12       19.68       33.41     38.25 o
  -4  19  12       39.61        6.59     23.10 o
  -3  19  12       41.06       23.17     26.03 o
  -2  19  12        4.24      -19.04     25.09 o
  -1  19  12      375.94      304.72     31.90 o
   0  19  12        0.62       -5.11     35.00 o
   1  19  12      265.90      264.85     30.59 o
   2  19  12       19.05        8.53     39.15 o
   3  19  12       25.28      -24.70     26.56 o
  -3  20  12       68.20       66.85     28.19 o
  -2  20  12      232.26      264.01     32.61 o
  -1  20  12       19.98       34.76     26.53 o
   0  20  12       54.66       39.78     26.94 o
   1  20  12        6.47      -25.80     25.80 o
 -11   0  13       66.19       25.95     52.65 o
  -9   0  13      779.11      849.11     76.06 o
  -7   0  13        3.52      -16.12     41.55 o
  -5   0  13      529.10      568.58     56.58 o
  -3   0  13       22.27       38.52     19.07 o
  -1   0  13     1109.07      988.73     59.87 o
   1   0  13      717.72      841.03     38.20 o
   3   0  13     1618.01     1625.52     49.91 o
   5   0  13       15.98       16.34     22.62 o
   7   0  13      147.21      183.87     30.21 o
   9   0  13       14.89       23.55     24.98 o
 -11   1  13       26.38       -4.26     36.66 o
 -10   1  13      329.72      372.48     44.49 o
  -9   1  13        4.12      -31.63     31.63 o
  -8   1  13      196.04      321.78     39.21 o
  -7   1  13      100.29      128.50     33.17 o
  -6   1  13      382.14      422.64     42.38 o
  -5   1  13       78.39       73.65     17.56 o
  -4   1  13       48.28       83.01     18.85 o
  -3   1  13      348.56      310.75     33.21 o
  -2   1  13       10.54       49.18     16.38 o
  -1   1  13       36.37        2.27     48.14 o
   0   1  13     2180.91     2073.80     45.44 o
   1   1  13      257.24      266.15     20.68 o
   2   1  13     1009.12     1029.32     23.72 o
   3   1  13       52.62       48.81     20.50 o
   4   1  13      386.28      404.14     21.22 o
   5   1  13       43.58       51.21     15.11 o
   6   1  13      188.15      129.16     20.95 o
   7   1  13        0.02        7.12     18.00 o
   8   1  13        4.29        2.04     19.42 o
   9   1  13       37.61       51.18     22.03 o
 -11   2  13        8.62      -23.00     36.17 o
 -10   2  13       83.56       64.61     45.04 o
  -9   2  13      287.33      341.64     41.04 o
  -8   2  13      254.72      461.69    182.75 o
  -7   2  13      339.37      378.67     38.21 o
  -6   2  13      151.60      182.57     78.96 o
  -5   2  13      732.71      808.47     32.16 o
  -4   2  13        3.77       -9.02     15.62 o
  -3   2  13        2.21       -2.71     15.90 o
  -2   2  13      249.81      295.57     21.34 o
  -1   2  13     1185.01     1156.80     45.32 o
   0   2  13      255.13      224.95     14.53 o
   1   2  13       67.68       91.48     13.06 o
   2   2  13       68.61       64.11     11.59 o
   3   2  13      984.10      994.68     31.10 o
   4   2  13       70.48       64.62     15.60 o
   5   2  13       40.68       37.94     16.36 o
   6   2  13        3.07       37.50     17.70 o
   7   2  13      118.55      108.11     19.40 o
   8   2  13       41.30       42.08     20.01 o
   9   2  13       21.59        1.77     20.65 o
 -11   3  13      378.50      375.75     46.21 o
 -10   3  13       37.38       -6.40     34.79 o
  -9   3  13        1.89      -31.80     31.80 o
  -8   3  13       26.28      249.34     36.02 o
  -7   3  13     1280.72     1248.61     58.41 o
  -6   3  13       13.77       16.87     21.55 o
  -5   3  13      122.40      147.27     20.33 o
  -4   3  13     1004.82      989.76     38.57 o
  -3   3  13      522.08      530.32     20.44 o
  -2   3  13     1881.47     1891.08     38.40 o
  -1   3  13        0.18       17.23     11.74 o
   0   3  13       10.89        6.69      9.81 o
   1   3  13     1212.57     1147.09     39.47 o
   2   3  13       15.12       32.56     16.23 o
   3   3  13        2.12        2.81     13.56 o
   4   3  13      290.05      303.33     20.35 o
   5   3  13      431.58      470.22     23.06 o
   6   3  13      106.44       82.86     18.29 o
   7   3  13        8.04        3.20     17.72 o
   8   3  13      174.78      193.45     22.48 o
   9   3  13      131.50      109.86     22.52 o
 -11   4  13       13.67       11.82     59.92 o
 -10   4  13      542.45      631.91     49.85 o
  -9   4  13      158.06      142.92     35.89 o
  -8   4  13      483.55      748.96    118.37 o
  -7   4  13      112.20      126.94     31.29 o
  -6   4  13      418.60      416.44     25.93 o
  -5   4  13        8.95       20.57     17.87 o
  -4   4  13      985.02     1032.25     35.84 o
  -3   4  13      115.78      134.43     19.40 o
  -2   4  13      484.14      538.44     18.90 o
  -1   4  13        7.76        8.91     10.31 o
   0   4  13       28.56       40.12      8.97 o
   1   4  13       43.50       31.80     12.53 o
   2   4  13      567.25      519.46     26.02 o
   3   4  13        1.99       -3.97     13.79 o
   4   4  13      263.57      227.68     18.76 o
   5   4  13       93.14       98.76     17.28 o
   6   4  13      138.02      159.49     20.47 o
   7   4  13       39.05       43.90     19.02 o
   8   4  13       29.00       38.66     20.43 o
   9   4  13        6.76       13.99     20.85 o
 -11   5  13      133.71      207.28     39.13 o
 -10   5  13        4.72       26.79     33.25 o
  -9   5  13       52.11       24.22     32.14 o
  -8   5  13        8.81      -30.93    106.47 o
  -7   5  13      421.88      476.83     28.41 o
  -6   5  13        6.45      -18.30     18.30 o
  -5   5  13        9.82       19.90     18.91 o
  -4   5  13      291.18      313.22     27.08 o
  -3   5  13     1748.81     1719.31     36.73 o
  -2   5  13       69.08       45.43     11.39 o
  -1   5  13        2.14       16.10     10.83 o
   0   5  13      229.08      231.95     14.56 o
   1   5  13      674.69      693.29     28.90 o
   2   5  13       76.71       76.81     17.61 o
   3   5  13       15.21        8.48     17.22 o
   4   5  13       36.70       53.62     15.80 o
   5   5  13      530.57      529.94     24.64 o
   6   5  13       22.03       36.16     17.48 o
   7   5  13       24.35       -0.50     18.72 o
   8   5  13       14.06       37.68     20.45 o
   9   5  13        4.57       -1.88     21.19 o
 -11   6  13      294.26      355.66     64.82 o
 -10   6  13      159.14      177.90     52.73 o
  -9   6  13       58.77       18.12     31.88 o
  -8   6  13      166.33      285.03     39.24 o
  -7   6  13        6.14       -2.93     19.70 o
  -6   6  13       62.41      130.20     33.33 o
  -5   6  13      250.21      255.07     23.75 o
  -4   6  13       45.09       29.74     20.71 o
  -3   6  13      233.75      238.59     17.66 o
  -2   6  13     1840.83     1847.20     49.60 o
  -1   6  13        6.18        6.51     10.35 o
   0   6  13      824.09      771.01     20.97 o
   1   6  13        0.31       -6.80     21.15 o
   2   6  13      124.57      136.86     19.03 o
   3   6  13       23.22       11.38     17.98 o
   4   6  13      133.98      116.04     16.81 o
   5   6  13       23.48       30.20     16.68 o
   6   6  13      419.04      380.13     23.21 o
   7   6  13       53.81       77.55     19.68 o
   8   6  13      114.61      127.62     21.67 o
 -11   7  13      277.48      314.83     62.86 o
 -10   7  13      102.00       80.06     48.90 o
  -9   7  13       24.27       -4.87     41.87 o
  -8   7  13       28.98        4.54     19.22 o
  -7   7  13      142.50      123.32     23.60 o
  -6   7  13      211.24      187.64     23.19 o
  -5   7  13        0.64      -21.90     21.90 o
  -4   7  13       78.54       76.54     20.44 o
  -3   7  13      290.79      286.48     23.42 o
  -2   7  13        9.38       16.13     18.11 o
  -1   7  13      151.49      129.21     12.66 o
   0   7  13       69.33       66.62     11.91 o
   1   7  13      915.50      979.47     28.63 o
   2   7  13      123.93      151.27     20.31 o
   3   7  13      368.94      380.32     24.37 o
   4   7  13       11.99       41.52     19.47 o
   5   7  13      387.23      383.78     27.50 o
   6   7  13       17.19       23.50     18.13 o
   7   7  13        6.91       18.91     19.66 o
   8   7  13       45.64       23.97     20.35 o
 -10   8  13      112.72       -2.87     13.08 o
  -9   8  13      464.56      581.65     69.18 o
  -8   8  13      197.92      222.33     30.25 o
  -7   8  13       19.53       17.66     25.20 o
  -6   8  13      217.80      189.83     28.60 o
  -5   8  13      774.39      814.50     34.21 o
  -4   8  13        2.07       52.31     19.17 o
  -3   8  13       18.19       -7.87     18.30 o
  -2   8  13      926.05      941.71     27.39 o
  -1   8  13      705.75      721.01     34.86 o
   0   8  13      653.81      602.31     19.34 o
   1   8  13       40.48       65.41     12.58 o
   2   8  13      731.39      669.72     37.80 o
   3   8  13      173.89      212.00     22.50 o
   4   8  13       37.77       35.85     19.36 o
   5   8  13       16.86       28.54     17.61 o
   6   8  13      216.25      210.62     21.14 o
   7   8  13       33.47       21.86     19.31 o
   8   8  13      259.29      234.70     23.92 o
 -10   9  13      196.33      140.19     55.35 o
  -9   9  13        0.68      -11.68     29.07 o
  -8   9  13      404.55      412.13     35.55 o
  -7   9  13       19.34       27.05     25.07 o
  -6   9  13      779.83      754.95     41.38 o
  -5   9  13       78.35       56.34     25.32 o
  -4   9  13     1387.21     1375.57     49.94 o
  -3   9  13        2.40       -1.57     14.48 o
  -2   9  13      889.60      901.90     27.42 o
  -1   9  13       77.50       43.48     14.64 o
   0   9  13      545.35      540.84     19.42 o
   1   9  13      704.51      772.65     22.40 o
   2   9  13      564.69      552.77     23.83 o
   3   9  13       25.91       42.00     22.03 o
   4   9  13      417.87      425.57     33.50 o
   5   9  13      292.23      271.03     21.65 o
   6   9  13      176.61      185.29     21.51 o
   7   9  13      275.97      196.73     22.76 o
   8   9  13      368.35      393.83     34.47 o
 -10  10  13       71.33       36.68     52.18 o
  -9  10  13      519.42      556.15     40.53 o
  -8  10  13       15.30        9.77     27.62 o
  -7  10  13        1.52        8.82     59.91 o
  -6  10  13       69.85       55.66     26.18 o
  -5  10  13      822.20      862.70     44.12 o
  -4  10  13      168.86      177.47     23.46 o
  -3  10  13       23.28       50.75     17.33 o
  -2  10  13      166.23      118.03     18.48 o
  -1  10  13      463.88      486.14     22.10 o
   0  10  13      219.64      237.53     15.44 o
   1  10  13       40.87       38.73     13.06 o
   2  10  13       49.93       48.54     16.64 o
   3  10  13      372.96      355.20     25.57 o
   4  10  13        2.95        3.59     19.92 o
   5  10  13        1.83        6.69     17.94 o
   6  10  13      395.45      357.79     24.66 o
   7  10  13      399.42      409.88     26.47 o
 -10  11  13      383.90      378.99     63.07 o
  -9  11  13       12.88       23.94     29.82 o
  -8  11  13        9.28       10.33     31.96 o
  -7  11  13       13.63       21.30     36.05 o
  -6  11  13      187.70      207.23     31.07 o
  -5  11  13       65.37       68.31     22.15 o
  -4  11  13      578.69      548.89     32.61 o
  -3  11  13       14.88        5.83     16.69 o
  -2  11  13      221.23      243.25     21.34 o
  -1  11  13      287.37      298.27     27.13 o
   0  11  13      149.71      171.70     19.79 o
   1  11  13      338.66      329.50     19.22 o
   2  11  13       94.78      134.72     18.47 o
   3  11  13        8.98       45.61     24.11 o
   4  11  13      120.06      139.71     24.07 o
   5  11  13      217.90      241.80     36.78 o
   6  11  13       50.18       65.86     20.66 o
   7  11  13      101.88      130.19     24.48 o
  -9  12  13      196.25      247.36     35.45 o
  -8  12  13      337.73      355.39     27.36 o
  -7  12  13        7.29       12.93     20.90 o
  -6  12  13       20.96       -9.70      9.70 o
  -5  12  13     1319.93     1336.50     58.11 o
  -4  12  13       90.02       71.81     20.30 o
  -3  12  13        7.71       10.54     17.79 o
  -2  12  13      160.77      162.98     20.44 o
  -1  12  13      205.18      229.31     21.76 o
   0  12  13      191.12      226.51     21.50 o
   1  12  13        1.55       -4.57     14.97 o
   2  12  13      351.30      361.14     26.33 o
   3  12  13      155.82      197.73     29.22 o
   4  12  13      176.35      174.79     30.28 o
   5  12  13        3.18        3.35     22.38 o
   6  12  13       25.74       15.66     24.02 o
   7  12  13      127.67      135.87     25.04 o
  -9  13  13       60.20       50.37     26.12 o
  -8  13  13      210.10      204.95     25.58 o
  -7  13  13      465.77      479.72     29.80 o
  -6  13  13      121.00      145.76     40.09 o
  -5  13  13        7.97        2.07     19.02 o
  -4  13  13      117.12      128.63     20.82 o
  -3  13  13      733.67      663.51     29.64 o
  -2  13  13        1.32        0.11     17.42 o
  -1  13  13      452.37      382.10     25.00 o
   0  13  13       72.70       96.39     19.61 o
   1  13  13       49.73       42.35     19.43 o
   2  13  13      123.27      170.80     23.40 o
   3  13  13       14.37        8.79     27.53 o
   4  13  13       16.91        3.43     34.39 o
   5  13  13       57.76       94.26     37.74 o
   6  13  13       16.00       13.47     35.66 o
  -8  14  13      214.44      258.74     27.08 o
  -7  14  13       15.57       -4.82     21.65 o
  -6  14  13      128.77      113.86     22.72 o
  -5  14  13       66.23       94.48     22.45 o
  -4  14  13      213.50      229.19     24.00 o
  -3  14  13      295.26      265.42     23.71 o
  -2  14  13      242.41      250.40     22.94 o
  -1  14  13        1.40      -19.75     19.75 o
   0  14  13      285.18      341.12     45.40 o
   1  14  13       90.97       87.79     22.87 o
   2  14  13        7.81        5.44     17.28 o
   3  14  13      176.82      191.80     47.81 o
   4  14  13       14.99       67.00     36.52 o
   5  14  13       31.49       26.95     37.39 o
   6  14  13      210.88      198.88     31.41 o
  -8  15  13        0.34       -3.60     21.57 o
  -7  15  13      372.69      406.90     28.99 o
  -6  15  13       19.39       30.77     21.26 o
  -5  15  13       60.72       44.51     22.01 o
  -4  15  13        1.10        7.21     20.73 o
  -3  15  13      962.41      941.91     42.28 o
  -2  15  13      226.58      209.04     29.05 o
  -1  15  13        6.85       15.78     25.38 o
   0  15  13      311.62      331.74     75.82 o
   1  15  13      283.32      314.71     29.02 o
   2  15  13        0.71       41.86     22.81 o
   3  15  13        0.18       15.68     36.35 o
   4  15  13       69.03       71.03     39.05 o
   5  15  13      308.62      328.57     47.06 o
  -7  16  13       71.44       56.16     28.83 o
  -6  16  13      338.90      392.99     29.49 o
  -5  16  13       39.28       28.80     21.01 o
  -4  16  13      241.20      291.18     30.41 o
  -3  16  13      117.16      121.54     26.30 o
  -2  16  13      482.12      452.44     32.63 o
  -1  16  13      106.89       87.53     24.76 o
   0  16  13      154.84      145.97     26.60 o
   1  16  13       29.43      -10.89     22.48 o
   2  16  13       31.78       45.60     24.13 o
   3  16  13        2.84      -24.21     34.84 o
   4  16  13       24.96       12.89     38.25 o
  -6  17  13      353.67      412.06     34.73 o
  -5  17  13        2.13      -17.52     18.03 o
  -4  17  13        8.88       11.67     31.20 o
  -3  17  13       98.43       68.51     25.13 o
  -2  17  13       19.28       20.24     24.34 o
  -1  17  13       27.10        8.12     53.47 o
   0  17  13       65.93       69.93     25.60 o
   1  17  13       97.03      130.08     26.49 o
   2  17  13       79.85       75.77     65.82 o
   3  17  13        0.73       23.12     39.26 o
   4  17  13       23.75       64.18     40.37 o
  -5  18  13      342.03      320.86     49.64 o
  -4  18  13        9.42       39.65     26.73 o
  -3  18  13        0.45        8.27     25.57 o
  -2  18  13       43.71       54.85     30.93 o
  -1  18  13      315.32      303.75     32.43 o
   0  18  13       19.21      -17.43     26.97 o
   1  18  13        3.02       18.47     32.91 o
   2  18  13      173.53      155.86     29.54 o
  -3  19  13       49.18       61.19     27.71 o
  -2  19  13       57.48       47.05     47.68 o
  -1  19  13        5.75      -24.91     24.91 o
   0  19  13       99.73       77.88     27.23 o
   1  19  13       28.35       73.80     28.23 o
 -10   0  14        7.06       38.52     53.08 o
  -8   0  14      235.57      292.84     57.86 o
  -6   0  14      475.93      493.07     58.80 o
  -4   0  14      598.14      553.69     35.84 o
  -2   0  14      173.24      238.57     41.85 o
   0   0  14       84.75      117.85     21.08 o
   2   0  14     1733.80     1667.63     51.62 o
   4   0  14      378.46      354.36     44.52 o
   6   0  14       33.52       20.98     26.10 o
   8   0  14       66.16       62.21     28.59 o
 -11   1  14      102.27      157.10     94.21 o
 -10   1  14       21.85       12.98     37.18 o
  -9   1  14      334.57      397.85     45.03 o
  -8   1  14        1.58      -30.92     30.92 o
  -7   1  14       17.08       -1.08     29.11 o
  -6   1  14       43.72       77.18     35.62 o
  -5   1  14      713.93      788.54     32.69 o
  -4   1  14       59.05      137.99     21.05 o
  -3   1  14       53.31       27.84     17.55 o
  -2   1  14       93.41      140.28     27.51 o
  -1   1  14     1236.51     1223.66     35.62 o
   0   1  14      245.55      247.57     21.21 o
   1   1  14      249.91      249.85     18.01 o
   2   1  14        6.36       -1.22     14.72 o
   3   1  14       11.69       17.41     15.43 o
   4   1  14       51.19       52.64     16.50 o
   5   1  14      205.15      196.64     19.76 o
   6   1  14       36.38        6.20     12.73 o
   7   1  14      380.60      350.82     39.01 o
   8   1  14       33.58       19.98     20.74 o
 -11   2  14      302.21      366.77     46.67 o
 -10   2  14        7.04      -34.04     35.31 o
  -9   2  14      188.66      198.21     39.27 o
  -8   2  14       47.76      140.11     51.77 o
  -7   2  14       23.95      -30.62     30.62 o
  -6   2  14      224.09      151.65     41.75 o
  -5   2  14      128.86      128.03     19.80 o
  -4   2  14     1093.89     1171.17     37.31 o
  -3   2  14      231.32      239.27     21.91 o
  -2   2  14      134.09       99.52     15.42 o
  -1   2  14       90.84       80.94     20.14 o
   0   2  14      707.47      789.06     41.91 o
   1   2  14      450.73      467.20     37.71 o
   2   2  14        0.48        1.21     14.20 o
   3   2  14       22.50       10.42     13.51 o
   4   2  14      209.61      180.13     19.82 o
   5   2  14      273.40      264.55     21.63 o
   6   2  14       66.04       41.61     19.82 o
   7   2  14        1.47        3.71     18.88 o
   8   2  14       67.65       68.54     21.50 o
 -11   3  14      391.64      408.18     47.77 o
 -10   3  14       39.55       59.41     50.65 o
  -9   3  14      130.15       87.44     35.51 o
  -8   3  14       30.92      126.71     50.71 o
  -7   3  14      218.85      202.00     35.49 o
  -6   3  14      291.30      271.42     24.01 o
  -5   3  14      749.89      684.46     32.19 o
  -4   3  14        3.07      -10.03     24.71 o
  -3   3  14      326.65      320.57     18.31 o
  -2   3  14      560.34      578.83     27.67 o
  -1   3  14      170.08      156.42     16.27 o
   0   3  14       87.18       69.10     17.05 o
   1   3  14      256.41      240.03     33.34 o
   2   3  14      477.54      501.54     35.41 o
   3   3  14      295.89      274.50     19.90 o
   4   3  14      236.96      240.31     20.34 o
   5   3  14        5.01        6.81     17.46 o
   6   3  14      294.27      303.79     22.94 o
   7   3  14       13.63       21.26     19.39 o
   8   3  14       14.04      -15.42     20.17 o
 -11   4  14      124.79      194.81     87.35 o
 -10   4  14      195.40      198.70     40.28 o
  -9   4  14      504.24      575.58     65.64 o
  -8   4  14      695.31      611.85    147.94 o
  -7   4  14     1978.40     2028.25     75.35 o
  -6   4  14      103.90      156.44     29.31 o
  -5   4  14     1129.56     1139.66     50.21 o
  -4   4  14      741.20      791.40     32.96 o
  -3   4  14      970.42     1021.17     35.43 o
  -2   4  14        8.47        1.64     12.89 o
  -1   4  14      115.14       99.43     25.44 o
   0   4  14       42.35       47.03     19.18 o
   1   4  14      777.26      739.16     30.42 o
   2   4  14        0.29      -11.51     19.69 o
   3   4  14      226.22      261.74     20.21 o
   4   4  14       59.23       61.70     17.27 o
   5   4  14       88.85       61.95     17.93 o
   6   4  14        7.70       12.37     21.10 o
   7   4  14      264.90      246.86     23.66 o
   8   4  14       47.74       53.98     25.95 o
 -11   5  14       45.62      189.47     58.38 o
 -10   5  14      198.56      272.14     42.66 o
  -9   5  14       80.52      118.19     60.74 o
  -8   5  14        4.63       -0.12     55.69 o
  -7   5  14       74.74       71.94     22.13 o
  -6   5  14     1957.04     2059.82     60.41 o
  -5   5  14      145.42       97.66     21.33 o
  -4   5  14      284.67      253.55     41.12 o
  -3   5  14       11.27       22.95     24.04 o
  -2   5  14      262.02      239.52     17.70 o
  -1   5  14      134.84      114.46     16.13 o
   0   5  14      166.58      191.91     19.09 o
   1   5  14       89.25       79.58     18.87 o
   2   5  14      368.07      381.37     25.19 o
   3   5  14       45.07       37.43     16.22 o
   4   5  14       10.92       19.27     20.44 o
   5   5  14        0.65       -2.53     17.55 o
   6   5  14      372.67      371.56     24.20 o
   7   5  14       24.07       19.86     19.91 o
   8   5  14       10.39        9.47     20.79 o
 -10   6  14       80.68      114.02     54.70 o
  -9   6  14        2.49       18.36     47.70 o
  -8   6  14       48.27       63.87     33.25 o
  -7   6  14      507.10      520.89     34.04 o
  -6   6  14      268.46      238.03     28.96 o
  -5   6  14       52.63       21.72     20.07 o
  -4   6  14       23.69       27.70     20.42 o
  -3   6  14       65.17       68.33     20.43 o
  -2   6  14      288.61      285.84     30.16 o
  -1   6  14       72.67      100.11     12.97 o
   0   6  14        5.66       -6.37     11.08 o
   1   6  14      395.37      388.44     25.06 o
   2   6  14        3.05       28.74     20.81 o
   3   6  14       64.56       60.57     20.68 o
   4   6  14      173.78      167.63     19.70 o
   5   6  14       72.15       81.78     19.09 o
   6   6  14       31.13       38.33     19.34 o
   7   6  14       27.75       26.16     20.51 o
   8   6  14        0.36       23.95     21.50 o
 -10   7  14      650.07      772.76     78.56 o
  -9   7  14       35.79       72.89     52.02 o
  -8   7  14       13.08       -5.38     17.39 o
  -7   7  14       30.73       -8.21     26.13 o
  -6   7  14      772.36      782.01     41.09 o
  -5   7  14       49.64       55.88     20.85 o
  -4   7  14       40.33       41.95     20.61 o
  -3   7  14       48.01       59.00     20.56 o
  -2   7  14      717.16      690.69     24.98 o
  -1   7  14      456.73      419.42     20.65 o
   0   7  14        6.75        2.07     11.74 o
   1   7  14        7.25       17.46     15.81 o
   2   7  14      364.88      344.95     25.00 o
   3   7  14      130.27      102.84     20.44 o
   4   7  14        5.05       10.93     17.31 o
   5   7  14       55.52       60.92     19.01 o
   6   7  14      277.05      308.07     24.03 o
   7   7  14       20.68       47.45     20.59 o
   8   7  14        5.29       27.55     39.70 o
 -10   8  14       20.67       32.16     20.19 o
  -9   8  14      130.12      101.94     51.32 o
  -8   8  14       91.11       91.71     29.01 o
  -7   8  14      302.94      382.52     35.13 o
  -6   8  14       33.88       34.15     26.54 o
  -5   8  14      108.20      109.58     22.31 o
  -4   8  14     1434.13     1472.86     43.46 o
  -3   8  14        8.68        6.34     19.72 o
  -2   8  14      101.76       93.69     15.97 o
  -1   8  14      452.00      505.13     29.11 o
   0   8  14      850.64      884.85     24.89 o
   1   8  14       10.59       24.29     15.69 o
   2   8  14       80.03       70.26     20.10 o
   3   8  14       45.70       41.38     20.79 o
   4   8  14      110.71       92.04     22.77 o
   5   8  14        6.78       14.61     23.47 o
   6   8  14       24.74       48.56     19.82 o
   7   8  14       41.86       30.10     21.03 o
 -10   9  14        6.66       39.79     53.00 o
  -9   9  14      196.78      242.88     59.83 o
  -8   9  14       10.80      -28.08     28.08 o
  -7   9  14      121.53      120.10     30.80 o
  -6   9  14        6.78        7.12     27.87 o
  -5   9  14      123.78      193.95     29.97 o
  -4   9  14      364.56      345.72     33.89 o
  -3   9  14       25.56       22.38     15.69 o
  -2   9  14        7.52       48.14     28.96 o
  -1   9  14      372.45      387.99     20.84 o
   0   9  14      103.96       95.10     14.57 o
   1   9  14      105.86      107.74     18.19 o
   2   9  14        8.69       12.71     19.53 o
   3   9  14      195.17      185.29     23.71 o
   4   9  14        9.33       14.54     21.04 o
   5   9  14       16.80       16.84     18.74 o
   6   9  14       83.83       93.92     21.06 o
   7   9  14       52.81       50.79     21.96 o
  -9  10  14       78.65       46.52     31.49 o
  -8  10  14      522.93      455.98     78.65 o
  -7  10  14        4.34       22.23     27.99 o
  -6  10  14       60.49       71.37     28.37 o
  -5  10  14       30.01       23.46     27.47 o
  -4  10  14      210.08      211.97     21.93 o
  -3  10  14      458.07      436.96     25.39 o
  -2  10  14       25.01       49.88     17.69 o
  -1  10  14       60.03       63.03     18.47 o
   0  10  14     1265.89     1340.84     33.88 o
   1  10  14       21.65       -3.81     16.81 o
   2  10  14       84.12       86.34     18.33 o
   3  10  14        0.25       -5.03     20.16 o
   4  10  14      671.94      739.98     34.81 o
   5  10  14       65.39       42.18     19.82 o
   6  10  14      179.57      155.03     22.89 o
   7  10  14       28.89        8.24     21.14 o
  -9  11  14      372.82      430.83     39.89 o
  -8  11  14       47.98       42.85     30.34 o
  -7  11  14      129.75       93.18     29.93 o
  -6  11  14       37.14       31.39     19.90 o
  -5  11  14       19.27       13.73     18.54 o
  -4  11  14       11.25       26.34     18.55 o
  -3  11  14      207.82      223.29     22.29 o
  -2  11  14        8.44       26.45     18.38 o
  -1  11  14      336.00      296.43     23.12 o
   0  11  14       11.90       23.85     17.93 o
   1  11  14      219.47      235.22     18.37 o
   2  11  14       40.94       66.04     18.35 o
   3  11  14      400.43      399.14     28.26 o
   4  11  14       20.30        0.82     22.86 o
   5  11  14       27.20       36.77     20.17 o
   6  11  14      215.09      194.44     23.55 o
  -9  12  14       44.11       24.76     23.71 o
  -8  12  14      355.85      354.62     29.46 o
  -7  12  14      117.34      138.47     22.68 o
  -6  12  14        0.25       10.49     21.00 o
  -5  12  14       16.67        9.83     20.19 o
  -4  12  14      188.29      209.50     23.49 o
  -3  12  14        6.97       19.24     19.40 o
  -2  12  14       46.93       55.35     19.18 o
  -1  12  14       14.06       11.48     18.39 o
   0  12  14       22.74       34.02     18.82 o
   1  12  14      117.12      109.16     20.51 o
   2  12  14        1.15       -4.38     21.09 o
   3  12  14       28.60       -9.92     45.20 o
   4  12  14       96.78      110.16     30.16 o
   5  12  14        4.46       36.42     37.14 o
   6  12  14       58.63       25.72     37.57 o
  -8  13  14       25.58       57.77     29.57 o
  -7  13  14      137.16      127.59     23.07 o
  -6  13  14      177.47      212.58     25.52 o
  -5  13  14      191.83      218.03     32.23 o
  -4  13  14       32.52       32.70     22.85 o
  -3  13  14      115.70      130.13     30.64 o
  -2  13  14      215.57      201.50     22.36 o
  -1  13  14      474.26      495.23     27.80 o
   0  13  14       23.42       -9.28     19.94 o
   1  13  14       68.82       58.37     20.08 o
   2  13  14      130.44      132.86     24.40 o
   3  13  14      257.86      244.92     41.01 o
   4  13  14      163.03      121.78     40.29 o
   5  13  14      192.44      216.30     43.43 o
  -8  14  14      133.90      147.23     38.63 o
  -7  14  14      372.24      363.53     29.39 o
  -6  14  14       51.73       40.14     22.46 o
  -5  14  14       13.25       -1.45     21.27 o
  -4  14  14      207.29      234.07     28.58 o
  -3  14  14      274.59      226.49     24.33 o
  -2  14  14        6.00       -3.94     18.89 o
  -1  14  14       46.05       46.30     21.89 o
   0  14  14       21.58       29.50     20.63 o
   1  14  14      680.70      660.19     35.69 o
   2  14  14       29.78       11.60     39.61 o
   3  14  14       57.30      107.56     38.25 o
   4  14  14      417.04      375.80     47.40 o
   5  14  14      217.70      239.29     45.75 o
  -7  15  14       41.30       21.74     23.36 o
  -6  15  14      379.50      332.62     65.53 o
  -5  15  14        3.46      -19.98     21.46 o
  -4  15  14       34.93       41.15     21.50 o
  -3  15  14        1.21      -19.17     19.59 o
  -2  15  14      288.64      297.02     27.93 o
  -1  15  14      149.11      152.74     33.85 o
   0  15  14        6.33       -9.49     22.45 o
   1  15  14        8.86       16.52     29.04 o
   2  15  14      399.98      351.07     49.84 o
   3  15  14       33.48       13.97     34.88 o
   4  15  14        1.60      -21.06     36.36 o
  -6  16  14       26.08      -10.22     11.22 o
  -5  16  14      367.95      374.62     29.35 o
  -4  16  14      279.53      238.70     30.28 o
  -3  16  14      587.74      599.22     54.35 o
  -2  16  14       80.95       89.66     25.90 o
  -1  16  14      179.32      216.54     37.06 o
   0  16  14       77.96       79.87     42.52 o
   1  16  14      561.70      614.86     40.87 o
   2  16  14       12.62       69.20     42.59 o
   3  16  14        7.16      -29.95     40.06 o
  -5  17  14      254.91      287.73     50.27 o
  -4  17  14        7.60      -28.04     28.04 o
  -3  17  14       62.58       56.28     26.65 o
  -2  17  14      203.45      149.52     28.61 o
  -1  17  14      284.91      252.71     36.62 o
   0  17  14       16.29        4.69     28.49 o
   1  17  14        7.38       -4.07     24.74 o
   2  17  14      163.71      133.07     44.77 o
  -3  18  14       12.88       27.09     26.51 o
  -2  18  14        4.62       -7.20     25.27 o
  -1  18  14      285.73      271.62     31.69 o
   0  18  14       80.11       87.06     27.21 o
   1  18  14       36.61       30.97     26.18 o
  -9   0  15      294.80      306.32     62.60 o
  -7   0  15      345.55      273.14     53.16 o
  -5   0  15       44.24       66.53     41.53 o
  -3   0  15     1082.46     1000.48     72.98 o
  -1   0  15      145.51      104.15     38.24 o
   1   0  15       47.83       56.19     24.32 o
   3   0  15      719.58      672.01     37.72 o
   5   0  15      176.11      231.58     31.11 o
   7   0  15        8.11       40.98     29.75 o
 -10   1  15        0.11       20.01     36.14 o
  -9   1  15       26.92      -24.82     36.20 o
  -8   1  15      561.78      601.54     50.30 o
  -7   1  15        2.55      -32.00     32.00 o
  -6   1  15      131.96      171.86     35.54 o
  -5   1  15       16.05       14.07     29.18 o
  -4   1  15      414.78      432.65     26.76 o
  -3   1  15      136.33      131.29     29.33 o
  -2   1  15      308.62      326.11     44.49 o
  -1   1  15        3.89       18.40     16.81 o
   0   1  15      306.36      301.70     23.39 o
   1   1  15      211.52      195.10     17.95 o
   2   1  15      346.52      286.74     20.62 o
   3   1  15       78.01       66.36     17.52 o
   4   1  15      200.18      217.33     20.13 o
   5   1  15        1.74        4.05     18.64 o
   6   1  15       48.88       19.59     28.52 o
   7   1  15       23.03       -4.94     18.29 o
 -10   2  15      117.26      108.47     38.54 o
  -9   2  15       91.41       74.38     38.27 o
  -8   2  15       12.54       19.51     77.27 o
  -7   2  15     1141.71     1080.61     59.51 o
  -6   2  15       30.14      -15.97     29.50 o
  -5   2  15      267.18      238.44     24.21 o
  -4   2  15      101.77      143.27     28.51 o
  -3   2  15      644.59      643.19     24.80 o
  -2   2  15       25.75       35.58     17.35 o
  -1   2  15      134.75      142.04     24.23 o
   0   2  15      408.29      401.29     25.08 o
   1   2  15       83.75      111.97     16.59 o
   2   2  15      258.34      259.88     20.24 o
   3   2  15      150.96      147.42     19.24 o
   4   2  15       27.46       -2.12     12.11 o
   5   2  15      237.39      270.09     22.39 o
   6   2  15       54.72       73.82     20.81 o
   7   2  15       17.25       -1.70     20.72 o
 -10   3  15        3.44      -14.20     34.56 o
  -9   3  15      192.68      179.35     40.82 o
  -8   3  15      596.68      683.15     90.12 o
  -7   3  15       48.21       49.40     52.68 o
  -6   3  15       38.80        1.52     28.87 o
  -5   3  15      124.35      161.15     23.05 o
  -4   3  15      169.00      164.75     22.62 o
  -3   3  15       38.91       19.20     19.83 o
  -2   3  15        4.64       25.57     14.85 o
  -1   3  15      652.84      642.27     28.69 o
   0   3  15      235.52      240.23     22.41 o
   1   3  15        6.96       18.96     16.39 o
   2   3  15       19.64       34.97     14.42 o
   3   3  15      638.26      581.79     25.83 o
   4   3  15       89.72       82.44     19.02 o
   5   3  15       21.03       22.49     18.95 o
   6   3  15        3.52        3.40     18.82 o
   7   3  15       75.13       60.36     21.67 o
 -10   4  15      424.82      401.89     47.09 o
  -9   4  15        4.76      -10.18     34.62 o
  -8   4  15        9.83        0.27     44.76 o
  -7   4  15        1.38      -30.24     30.24 o
  -6   4  15       19.12       36.09     21.24 o
  -5   4  15       45.89       16.33     21.19 o
  -4   4  15       16.38       15.95     19.68 o
  -3   4  15       13.40       16.49     19.88 o
  -2   4  15     2028.41     2043.41     40.56 o
  -1   4  15       14.78       19.11     28.72 o
   0   4  15       60.00       34.15     17.99 o
   1   4  15       70.21       73.32     19.72 o
   2   4  15      212.82      256.59     24.38 o
   3   4  15        5.81      -17.62     17.62 o
   4   4  15       23.56       -0.57     17.87 o
   5   4  15       39.38       39.92     19.06 o
   6   4  15      100.92      145.45     22.09 o
   7   4  15        0.08       -4.38     19.69 o
 -10   5  15      182.37      263.36     41.61 o
  -9   5  15       76.81      171.45     37.47 o
  -8   5  15      109.24      123.58     69.40 o
  -7   5  15       22.25       21.32     33.48 o
  -6   5  15       91.44       99.69     23.42 o
  -5   5  15      510.33      570.70     30.74 o
  -4   5  15        3.15        1.84     24.22 o
  -3   5  15      479.86      494.63     33.78 o
  -2   5  15       37.21        1.32     20.47 o
  -1   5  15      385.89      364.76     16.90 o
   0   5  15        0.51        9.37     18.64 o
   1   5  15      251.04      238.00     23.81 o
   2   5  15       49.43       50.65     20.35 o
   3   5  15       60.51       78.62     18.35 o
   4   5  15       21.35       -8.00     26.20 o
   5   5  15       10.12       10.83     18.99 o
   6   5  15        8.38       47.49     19.77 o
   7   5  15       30.88       32.71     23.25 o
 -10   6  15       57.65       37.12     48.11 o
  -9   6  15        8.27       -6.87     46.14 o
  -8   6  15       47.53      -15.00     39.31 o
  -7   6  15       20.22       23.06     23.62 o
  -6   6  15      615.77      634.18     38.25 o
  -5   6  15      118.07       64.88     34.40 o
  -4   6  15        1.76        3.51     21.05 o
  -3   6  15      187.89      167.41     23.46 o
  -2   6  15     1031.34     1016.32     38.51 o
  -1   6  15        6.63        0.70     12.14 o
   0   6  15      110.84       98.29     17.35 o
   1   6  15       13.65       32.52     19.30 o
   2   6  15      448.73      498.47     29.28 o
   3   6  15        1.69        4.43     16.93 o
   4   6  15        6.63       22.07     18.49 o
   5   6  15       19.36       10.74     19.38 o
   6   6  15        4.45       -8.18     19.20 o
   7   6  15       12.39       -8.95     21.17 o
 -10   7  15      119.51      101.26     53.44 o
  -9   7  15       42.37       41.94     53.37 o
  -8   7  15      176.99      190.88     51.95 o
  -7   7  15       94.24       59.92     41.62 o
  -6   7  15        0.90      -21.77     21.77 o
  -5   7  15      544.25      531.88     30.97 o
  -4   7  15       71.32       97.37     30.29 o
  -3   7  15      667.32      593.96     31.40 o
  -2   7  15        6.32       35.63     16.04 o
  -1   7  15       15.99       18.29     15.04 o
   0   7  15      193.46      192.18     19.57 o
   1   7  15        3.20       31.03     19.83 o
   2   7  15       23.81       43.53     20.67 o
   3   7  15      485.78      504.42     29.79 o
   4   7  15       18.80       -2.13     22.02 o
   5   7  15      418.73      407.19     25.86 o
   6   7  15       25.89       50.87     20.87 o
   7   7  15        3.23        2.57     21.02 o
  -9   8  15      263.51      129.48     37.13 o
  -8   8  15        0.35       45.89     29.11 o
  -7   8  15      191.54      200.42     32.83 o
  -6   8  15      529.40      513.86     44.70 o
  -5   8  15      738.22      782.41     43.19 o
  -4   8  15       28.64       42.35     21.97 o
  -3   8  15        4.93       14.80     15.93 o
  -2   8  15      226.03      250.85     19.25 o
  -1   8  15      209.52      257.80     19.57 o
   0   8  15        2.42       15.73     16.45 o
   1   8  15       34.82       32.33     32.47 o
   2   8  15      204.56      255.92     40.00 o
   3   8  15      148.02      141.87     23.97 o
   4   8  15       17.08        9.93     18.62 o
   5   8  15      137.45      184.27     22.34 o
   6   8  15       24.70       15.95     20.54 o
  -9   9  15       14.01      -22.59     50.16 o
  -8   9  15      346.34      357.19     37.53 o
  -7   9  15       13.20       30.58     28.84 o
  -6   9  15        0.11       -8.32     27.41 o
  -5   9  15      588.82      560.38     39.56 o
  -4   9  15      692.79      659.39     29.74 o
  -3   9  15       27.93       31.99     18.55 o
  -2   9  15       54.79       54.50     18.39 o
  -1   9  15      155.82      146.88     18.43 o
   0   9  15      754.08      737.66     43.09 o
   1   9  15      136.28      130.65     19.39 o
   2   9  15       11.53       16.32     20.89 o
   3   9  15       67.85       77.04     23.08 o
   4   9  15      176.35      181.43     21.62 o
   5   9  15        1.33        3.73     19.53 o
   6   9  15        4.05       19.61     20.77 o
  -9  10  15       92.55       66.10     49.77 o
  -8  10  15        7.77        1.70     30.80 o
  -7  10  15       59.29       41.13     44.86 o
  -6  10  15        7.10       29.42     28.08 o
  -5  10  15      288.95      291.50     25.39 o
  -4  10  15      504.30      459.52     36.53 o
  -3  10  15      376.94      408.23     26.11 o
  -2  10  15        4.00      -17.63     17.63 o
  -1  10  15        4.57       14.19     18.64 o
   0  10  15       52.96       43.36     16.96 o
   1  10  15      848.23      874.47     31.59 o
   2  10  15       15.80       -2.31     21.18 o
   3  10  15      151.74      186.37     25.93 o
   4  10  15        0.90       -3.37     23.53 o
   5  10  15      353.41      331.22     25.45 o
   6  10  15       11.25       30.95     21.92 o
  -8  11  15      249.03      368.92     38.40 o
  -7  11  15       86.17       99.21     31.90 o
  -6  11  15       57.69       49.70     21.78 o
  -5  11  15        1.64       19.43     20.90 o
  -4  11  15      163.35      169.03     22.95 o
  -3  11  15      447.16      441.18     29.27 o
  -2  11  15       24.51       60.52     19.92 o
  -1  11  15      171.31      156.75     20.96 o
   0  11  15      134.44      142.63     21.06 o
   1  11  15      159.28      126.45     22.89 o
   2  11  15      198.74      182.98     29.93 o
   3  11  15       34.66       42.01     22.79 o
   4  11  15      286.88      273.28     27.86 o
   5  11  15        0.77      -11.67     20.66 o
  -8  12  15        0.13       17.92     22.38 o
  -7  12  15      185.08      218.34     25.25 o
  -6  12  15       27.74       22.01     21.19 o
  -5  12  15       55.21       86.76     25.73 o
  -4  12  15       34.93        9.52     26.34 o
  -3  12  15      144.28      124.85     31.00 o
  -2  12  15      625.76      579.30     29.86 o
  -1  12  15      235.56      238.44     23.61 o
   0  12  15        8.59        0.48     19.34 o
   1  12  15       57.86       64.57     30.45 o
   2  12  15       78.77       70.32     23.53 o
   3  12  15       71.62       35.35     28.82 o
   4  12  15        0.07       12.75     28.59 o
   5  12  15       38.54       51.62     27.60 o
  -7  13  15       46.08       53.53     31.87 o
  -6  13  15      124.23      161.26     25.21 o
  -5  13  15       35.38       56.71     21.71 o
  -4  13  15       45.76       17.99     30.06 o
  -3  13  15       94.71      105.09     21.37 o
  -2  13  15       59.65       78.44     23.33 o
  -1  13  15       45.28       75.07     21.33 o
   0  13  15      576.30      538.15     29.36 o
   1  13  15       35.43       40.64     30.34 o
   2  13  15       30.97       14.13     31.42 o
   3  13  15      400.25      402.47     43.74 o
   4  13  15       44.77       21.44     37.97 o
  -7  14  15       20.35       -7.45      7.45 o
  -6  14  15      171.20      170.99     25.73 o
  -5  14  15        2.85      -15.22     21.56 o
  -4  14  15        0.07       -4.18     20.85 o
  -3  14  15      116.37      103.64     22.85 o
  -2  14  15      145.23      161.73     32.84 o
  -1  14  15      295.92      305.11     26.13 o
   0  14  15      225.59      180.77     23.61 o
   1  14  15      259.76      287.66     46.86 o
   2  14  15      263.70      282.33     49.40 o
   3  14  15        1.03        5.82     37.52 o
   4  14  15       28.92       19.11     37.00 o
  -6  15  15        2.76       16.44     23.41 o
  -5  15  15      450.50      433.43     30.47 o
  -4  15  15        0.02       -4.92     21.09 o
  -3  15  15      297.64      310.09     27.29 o
  -2  15  15       62.48       56.99     23.08 o
  -1  15  15       93.27      101.54     25.70 o
   0  15  15       17.70       20.97     23.62 o
   1  15  15       99.30       89.89     42.43 o
   2  15  15        7.46       11.85     40.46 o
  -5  16  15       18.06       22.26     24.17 o
  -4  16  15        1.30       -3.48     24.18 o
  -3  16  15       48.52       27.27     30.58 o
  -2  16  15       56.19       63.76     26.03 o
  -1  16  15       15.61        4.64     28.62 o
   0  16  15        1.42        1.78     24.35 o
   1  16  15        0.18        1.67     40.01 o
   2  16  15       83.90       67.88     45.27 o
  -3  17  15       25.34       24.26     26.23 o
  -2  17  15       60.33       88.05     47.79 o
  -1  17  15      161.15      187.59     29.33 o
   0  17  15        5.62       25.94     26.35 o
 -10   0  16        2.25      -13.23     53.96 o
  -8   0  16      326.02      440.21     63.55 o
  -6   0  16       25.58       61.96     49.16 o
  -4   0  16      327.80      264.42     49.86 o
  -2   0  16       26.64       53.13     42.80 o
   0   0  16      313.75      327.52     29.38 o
   2   0  16     1645.25     1698.97     55.78 o
   4   0  16      371.66      386.95     35.54 o
   6   0  16       48.56       42.15     29.51 o
 -10   1  16        0.59       -0.32     36.85 o
  -9   1  16       39.84      170.51    130.49 o
  -8   1  16        9.08      -12.32     34.38 o
  -7   1  16      204.10      187.43     37.35 o
  -6   1  16      194.44      216.43     38.88 o
  -5   1  16        4.44        8.36     32.50 o
  -4   1  16       62.12       64.06     50.09 o
  -3   1  16      131.07      195.63     33.44 o
  -2   1  16       72.97       98.34     24.68 o
  -1   1  16       94.31      102.18     22.31 o
   0   1  16       45.44       47.79     21.23 o
   1   1  16     1694.56     1610.04     37.45 o
   2   1  16      231.04      226.18     20.53 o
   3   1  16       20.73       19.85     17.43 o
   4   1  16        2.63       22.33     18.63 o
   5   1  16       54.69       79.50     20.59 o
   6   1  16        4.29       38.51     21.18 o
   7   1  16        0.51        0.39     12.85 o
 -10   2  16       63.75       90.87     50.25 o
  -9   2  16      139.60      235.97     42.22 o
  -8   2  16       21.18       88.91     38.08 o
  -7   2  16      118.59      186.76     39.23 o
  -6   2  16      300.80      278.96     44.27 o
  -5   2  16      259.79      255.39     37.77 o
  -4   2  16      217.02      249.98     44.14 o
  -3   2  16       98.47      118.56     32.25 o
  -2   2  16      193.91      174.78     21.54 o
  -1   2  16      240.94      259.97     23.46 o
   0   2  16      883.23      796.48     33.32 o
   1   2  16       34.54       33.59     16.70 o
   2   2  16      147.56      154.68     19.79 o
   3   2  16       75.60       67.43     18.81 o
   4   2  16      216.32      234.22     28.91 o
   5   2  16        5.42       -6.00     13.87 o
   6   2  16        1.07        5.31     20.49 o
   7   2  16       36.24       34.99     22.01 o
 -10   3  16      357.75      361.12     46.73 o
  -9   3  16        5.10      -15.74     56.49 o
  -8   3  16       73.97      119.44     39.09 o
  -7   3  16       22.44       18.12     32.64 o
  -6   3  16      979.82      840.56     76.24 o
  -5   3  16       13.11       25.29     21.43 o
  -4   3  16       36.30       66.44     22.75 o
  -3   3  16      284.60      306.09     26.34 o
  -2   3  16      127.77      115.05     20.41 o
  -1   3  16      299.02      241.00     27.76 o
   0   3  16      122.86      127.31     21.81 o
   1   3  16        3.45       17.06     20.35 o
   2   3  16      138.33      122.95     20.73 o
   3   3  16        0.08       -0.08     17.74 o
   4   3  16      125.93      144.88     21.04 o
   5   3  16       16.33        3.55     19.76 o
   6   3  16      165.38      173.42     31.29 o
  -9   4  16      252.90      301.62     44.64 o
  -8   4  16       15.86       31.50     36.57 o
  -7   4  16      211.21      261.26    107.87 o
  -6   4  16       76.44       90.25     54.95 o
  -5   4  16      335.96      321.32     28.31 o
  -4   4  16       45.52       49.39     23.24 o
  -3   4  16      155.65      163.69     23.92 o
  -2   4  16       39.25       27.05     16.22 o
  -1   4  16       95.71      102.15     23.25 o
   0   4  16       49.69       53.15     16.63 o
   1   4  16        2.06       13.55     20.19 o
   2   4  16        6.13      -15.05     16.85 o
   3   4  16      182.03      185.89     21.25 o
   4   4  16       29.39       16.71     19.27 o
   5   4  16       45.12       37.99     26.51 o
   6   4  16       53.82       59.23     21.57 o
  -9   5  16        8.46       -0.07     36.50 o
  -8   5  16      211.37      311.64     48.85 o
  -7   5  16        1.30      -44.01     44.01 o
  -6   5  16       71.54      126.72     24.67 o
  -5   5  16       37.67       48.84     23.06 o
  -4   5  16      298.03      326.77     27.34 o
  -3   5  16       77.93       66.25     18.76 o
  -2   5  16      461.31      431.33     36.37 o
  -1   5  16      104.05      104.10     21.56 o
   0   5  16       28.93       27.96     19.37 o
   1   5  16       22.59       22.72     20.51 o
   2   5  16       28.73       -3.50     20.89 o
   3   5  16        0.34       -0.06     17.93 o
   4   5  16       21.14       38.23     19.36 o
   5   5  16       44.36       -4.40     27.73 o
   6   5  16       97.52       89.94     23.71 o
  -9   6  16      150.59      175.32     58.09 o
  -8   6  16       11.20      -19.55    105.39 o
  -7   6  16        4.79      -34.62     34.62 o
  -6   6  16        0.14       11.50     36.85 o
  -5   6  16       28.39       21.80     25.29 o
  -4   6  16       68.44       68.74     23.94 o
  -3   6  16      174.79      174.45     25.24 o
  -2   6  16        3.25        5.66     15.63 o
  -1   6  16      728.27      712.61     27.26 o
   0   6  16        0.88       -3.11     20.58 o
   1   6  16       73.76       73.63     22.01 o
   2   6  16       29.76       38.62     22.35 o
   3   6  16      134.73      157.09     21.05 o
   4   6  16        2.83        3.28     18.91 o
   5   6  16       25.41       21.01     26.20 o
   6   6  16        6.59        2.45     20.75 o
  -9   7  16        8.53       92.02     56.99 o
  -8   7  16        9.58      -20.43     51.43 o
  -7   7  16       18.91        5.25     11.69 o
  -6   7  16       21.28      -63.90     63.90 o
  -5   7  16       43.68       25.46     23.65 o
  -4   7  16       38.74       41.90     23.17 o
  -3   7  16       47.25       76.79     24.26 o
  -2   7  16        5.54       -4.83     15.87 o
  -1   7  16       41.79       42.68     22.22 o
   0   7  16       99.83      103.96     22.35 o
   1   7  16       20.53       20.79     24.70 o
   2   7  16      102.54      117.00     24.44 o
   3   7  16        0.53       13.27     18.80 o
   4   7  16       35.41       41.57     20.06 o
   5   7  16        9.44        8.68     27.55 o
   6   7  16       15.42       22.64     21.49 o
  -8   8  16       36.65      115.84     55.09 o
  -7   8  16       10.44       39.73     30.52 o
  -6   8  16       61.71       44.33     28.71 o
  -5   8  16      113.32      181.73     32.28 o
  -4   8  16      262.51      287.25     34.23 o
  -3   8  16        0.64        4.08     21.49 o
  -2   8  16        1.58       12.13     17.08 o
  -1   8  16      321.76      271.55     20.78 o
   0   8  16      101.89      102.07     19.33 o
   1   8  16       46.10       57.20     22.68 o
   2   8  16        2.81        4.58     21.75 o
   3   8  16      452.94      453.27     30.98 o
   4   8  16        4.51      -19.54     30.99 o
   5   8  16        0.17        1.65     27.89 o
  -8   9  16       37.74       30.25     30.32 o
  -7   9  16      435.23      507.75     40.84 o
  -6   9  16        0.31      -28.27     28.27 o
  -5   9  16       67.00       92.44     31.45 o
  -4   9  16      209.24      227.33     23.70 o
  -3   9  16      627.42      619.41     30.21 o
  -2   9  16       22.05        9.22     18.60 o
  -1   9  16       31.52       22.46     17.15 o
   0   9  16      170.28      184.00     48.12 o
   1   9  16      393.00      405.78     29.43 o
   2   9  16      169.82      134.79     25.82 o
   3   9  16       23.42       -1.67     22.72 o
   4   9  16      125.59      106.99     21.78 o
   5   9  16      175.03      203.86     24.03 o
  -8  10  16      155.77      150.64     33.40 o
  -7  10  16        4.25       19.86     32.23 o
  -6  10  16      102.09      116.28     31.73 o
  -5  10  16      197.83      202.89     23.90 o
  -4  10  16       89.14       96.34     26.36 o
  -3  10  16       14.32        2.04     19.64 o
  -2  10  16       97.92       81.68     20.73 o
  -1  10  16        1.05       -4.31     19.22 o
   0  10  16       90.15      116.51     29.76 o
   1  10  16       14.11       18.72     21.76 o
   2  10  16       96.96      117.26     24.78 o
   3  10  16       24.69       40.88     24.27 o
   4  10  16       33.46       33.09     21.02 o
   5  10  16        0.03       18.47     21.40 o
  -7  11  16       97.00       84.96     24.28 o
  -6  11  16       15.35       16.21     22.14 o
  -5  11  16       24.38       25.40     21.71 o
  -4  11  16      158.85      152.49     23.46 o
  -3  11  16      304.19      288.65     29.23 o
  -2  11  16        7.35       18.52     20.66 o
  -1  11  16        4.92       -7.05     19.21 o
   0  11  16       26.58       -4.56     38.75 o
   1  11  16       64.51       66.99     31.43 o
   2  11  16      105.89      106.12     29.80 o
   3  11  16        0.22      -19.67     28.49 o
   4  11  16       12.97       49.67     29.49 o
  -7  12  16      124.41      194.80     26.89 o
  -6  12  16      141.45      109.22     24.68 o
  -5  12  16      100.15       74.25     23.45 o
  -4  12  16      667.43      637.73     39.37 o
  -3  12  16        5.70       -7.78     22.04 o
  -2  12  16       65.01       86.30     22.26 o
  -1  12  16       21.17       -6.05     20.07 o
   0  12  16       52.47       46.18     30.75 o
   1  12  16        8.58      -26.10     30.18 o
   2  12  16       30.37        5.14     39.18 o
   3  12  16      166.06      148.57     34.17 o
   4  12  16       72.29      104.86     32.78 o
  -6  13  16      269.20      246.56     27.55 o
  -5  13  16        0.02        8.21     22.12 o
  -4  13  16       33.16       -1.91     21.68 o
  -3  13  16      264.44      271.64     26.84 o
  -2  13  16      216.20      180.02     24.55 o
  -1  13  16       89.52       75.55     21.88 o
   0  13  16       44.55       11.95     31.61 o
   1  13  16       20.33       19.28     40.08 o
   2  13  16       11.30      -16.79     51.39 o
   3  13  16       21.49      -35.59     35.59 o
  -5  14  16      222.71      227.88     27.45 o
  -4  14  16       22.49       31.83     25.72 o
  -3  14  16        0.76      -12.88     25.22 o
  -2  14  16      154.41      126.06     23.93 o
  -1  14  16      273.31      319.77     41.75 o
   0  14  16       24.64        9.41     31.80 o
   1  14  16       65.08        8.26     40.82 o
  -4  15  16      102.87      113.70     24.98 o
  -3  15  16       12.73       16.74     22.67 o
  -2  15  16      532.11      573.00     32.33 o
  -1  15  16      327.41      341.88     31.94 o
   0  15  16       75.39       -0.87     41.16 o
   1  15  16       73.38       33.64     42.37 o
  -9   0  17       26.67      118.05     58.65 o
  -7   0  17       39.45        5.03     48.64 o
  -5   0  17       96.71       84.18     47.32 o
  -3   0  17       52.87       55.05     43.04 o
  -1   0  17        9.91       20.70     35.33 o
   1   0  17      214.91      162.54     43.91 o
   3   0  17      545.20      438.09     54.43 o
   5   0  17      125.46      147.16     32.99 o
  -9   1  17        2.33       71.93     39.04 o
  -8   1  17      117.84      141.24     39.98 o
  -7   1  17        0.18      -13.71     35.76 o
  -6   1  17       31.72       69.52     35.16 o
  -5   1  17       77.23       78.65     45.19 o
  -4   1  17      276.62      283.28     40.69 o
  -3   1  17        6.57        3.86     20.26 o
  -2   1  17       51.82       64.57     21.23 o
  -1   1  17       41.20       29.11     16.85 o
   0   1  17       23.73       14.82     34.81 o
   1   1  17      143.19      117.75     19.39 o
   2   1  17      230.87      261.69     22.42 o
   3   1  17       15.56       13.86     19.52 o
   4   1  17        1.00      -11.63     19.61 o
   5   1  17       23.12       34.83     21.16 o
   6   1  17      108.81      106.42     23.21 o
  -9   2  17        0.93      -55.63    109.86 o
  -8   2  17       21.85       26.51     37.13 o
  -7   2  17        9.63       26.38     36.93 o
  -6   2  17       20.02       83.11     35.31 o
  -5   2  17        5.13        5.70     32.88 o
  -4   2  17       47.06       69.19     40.72 o
  -3   2  17      516.10      425.24     42.40 o
  -2   2  17      110.70       57.04     21.81 o
  -1   2  17        5.57       18.12     21.24 o
   0   2  17       69.19        9.38     19.60 o
   1   2  17      318.36      314.88     22.67 o
   2   2  17       78.87       82.32     26.78 o
   3   2  17        3.20       13.06     19.43 o
   4   2  17       11.70       53.86     21.26 o
   5   2  17      106.59      131.01     25.33 o
   6   2  17       86.14       71.68     22.61 o
  -9   3  17        8.69      -36.60     36.60 o
  -8   3  17       57.35       36.81     39.01 o
  -7   3  17        0.16       -4.25     36.44 o
  -6   3  17      207.89      201.13     57.16 o
  -5   3  17      155.55      101.10     24.52 o
  -4   3  17       51.82       71.23     24.81 o
  -3   3  17        8.39        4.91     30.74 o
  -2   3  17      490.99      439.66     27.97 o
  -1   3  17      263.90      253.15     27.43 o
   0   3  17       31.30       -9.09     28.10 o
   1   3  17       18.39       22.55     18.28 o
   2   3  17       74.30       86.98     19.42 o
   3   3  17      131.42       81.71     19.09 o
   4   3  17        1.11       21.16     20.35 o
   5   3  17       53.47       52.89     21.98 o
   6   3  17        3.22      -13.44     26.99 o
  -9   4  17      218.70      221.67     44.18 o
  -8   4  17      682.04      714.75     54.44 o
  -7   4  17      692.47      707.55     52.13 o
  -6   4  17      469.75      445.48     98.13 o
  -5   4  17       13.82       19.91     24.59 o
  -4   4  17      419.85      393.25     30.00 o
  -3   4  17      262.75      306.95     28.75 o
  -2   4  17       74.85       85.74     33.86 o
  -1   4  17        4.26       -2.51     21.08 o
   0   4  17       78.02       43.77     28.96 o
   1   4  17        0.51       16.31     21.68 o
   2   4  17       21.34       25.00     19.22 o
   3   4  17       88.24       73.81     20.56 o
   4   4  17      177.94      187.78     23.13 o
   5   4  17        9.56       23.57     21.74 o
  -8   5  17        2.22      -39.67     63.80 o
  -7   5  17       75.27      259.10    218.61 o
  -6   5  17       16.12      -17.74     33.36 o
  -5   5  17     1280.49     1346.95     45.80 o
  -4   5  17        1.34      -12.94     23.32 o
  -3   5  17        7.65       11.32     22.88 o
  -2   5  17        5.25       -1.07     10.15 o
  -1   5  17      192.31      262.48     46.97 o
   0   5  17       39.97        3.93     21.40 o
   1   5  17       34.41       62.06     23.12 o
   2   5  17        2.05      -18.13     18.57 o
   3   5  17      195.55      228.53     26.98 o
   4   5  17        7.36        0.45     20.42 o
   5   5  17       72.65       92.05     22.83 o
  -8   6  17       19.62       41.87     54.10 o
  -7   6  17      118.32      292.94    119.10 o
  -6   6  17       83.69       92.37     26.40 o
  -5   6  17      124.53      108.48     25.80 o
  -4   6  17      168.68      235.08     32.34 o
  -3   6  17       14.74       15.25     23.44 o
  -2   6  17        4.71        2.16     23.90 o
  -1   6  17      126.76      120.73     34.34 o
   0   6  17      286.80      243.33     25.22 o
   1   6  17        0.93        4.45     22.99 o
   2   6  17      120.38      145.81     26.24 o
   3   6  17        0.14       18.43     19.87 o
   4   6  17       27.64       17.50     21.24 o
   5   6  17       74.12       83.22     22.49 o
  -8   7  17        3.11       -5.92     54.79 o
  -7   7  17        3.08        4.48     41.02 o
  -6   7  17       54.30       57.99     24.74 o
  -5   7  17      290.77      284.26     42.13 o
  -4   7  17        1.28       -9.82     24.51 o
  -3   7  17       65.42       83.97     20.88 o
  -2   7  17       76.93       45.99     17.83 o
  -1   7  17      194.02      220.74     28.51 o
   0   7  17      140.95      198.80     42.64 o
   1   7  17      179.14      188.31     26.18 o
   2   7  17       42.74        2.31     23.79 o
   3   7  17        3.15        3.19     19.39 o
   4   7  17       18.65        0.34     20.03 o
   5   7  17      154.84      200.18     24.61 o
  -8   8  17      144.32      119.60     44.28 o
  -7   8  17       71.31      109.37     33.60 o
  -6   8  17      153.60      193.66     37.27 o
  -5   8  17      404.13      417.31     38.15 o
  -4   8  17       70.48       38.13     20.86 o
  -3   8  17      556.35      643.46     63.74 o
  -2   8  17       11.14       16.16     17.81 o
  -1   8  17       46.79       85.43     25.60 o
   0   8  17      165.73      173.32     37.18 o
   1   8  17      150.00      160.52     29.08 o
   2   8  17       34.07        4.55     24.09 o
   3   8  17       38.79       65.17     21.64 o
   4   8  17        9.88      -14.55     25.18 o
  -7   9  17       15.66        0.57     30.24 o
  -6   9  17      114.26      107.34     33.40 o
  -5   9  17        6.18       25.08     21.23 o
  -4   9  17       10.33       13.02     20.88 o
  -3   9  17      150.54      115.17     22.03 o
  -2   9  17      110.40      128.69     21.83 o
  -1   9  17        1.73      -27.82     27.82 o
   0   9  17       52.64       33.31     36.83 o
   1   9  17      125.21      102.85     25.20 o
   2   9  17      176.91      176.74     26.94 o
   3   9  17       19.07       17.16     24.71 o
   4   9  17       47.82       48.58     23.83 o
  -7  10  17      313.23      331.27     46.13 o
  -6  10  17       20.26        0.00     22.20 o
  -5  10  17        3.01        3.10     21.80 o
  -4  10  17        0.41      -16.94     20.86 o
  -3  10  17      154.75      181.86     23.50 o
  -2  10  17       26.92       30.84     20.52 o
  -1  10  17        7.27       30.98     30.52 o
   0  10  17        6.00      -13.41     30.69 o
   1  10  17      334.48      319.09     63.02 o
   2  10  17       33.70       17.67     29.56 o
   3  10  17        1.74       26.67     24.93 o
  -6  11  17       99.26       81.63     23.98 o
  -5  11  17       42.12       38.33     22.97 o
  -4  11  17       27.48       48.25     22.48 o
  -3  11  17        0.60        0.01     20.77 o
  -2  11  17      146.48      178.58     23.41 o
  -1  11  17        5.76      -25.22     30.69 o
   0  11  17       43.73       11.72     31.05 o
   1  11  17       73.99       -1.79     50.71 o
   2  11  17       71.24       84.50     30.39 o
   3  11  17       77.91       80.20     30.92 o
  -5  12  17       46.99       40.85     23.43 o
  -4  12  17        2.56       73.34     23.27 o
  -3  12  17       16.13       10.79     22.07 o
  -2  12  17       14.91       26.25     21.61 o
  -1  12  17        6.05       -9.04     31.37 o
   0  12  17       74.59      110.29     34.11 o
   1  12  17       18.57       62.43     54.07 o
   2  12  17        1.44      -43.39     52.04 o
  -5  13  17       81.72      102.30     36.21 o
  -4  13  17       79.62       95.88     24.51 o
  -3  13  17        3.04        7.07     22.88 o
  -2  13  17       10.79       35.27     22.75 o
  -1  13  17      151.69      150.58     46.16 o
   0  13  17      119.42       99.57     41.05 o
   1  13  17       18.22      -31.07     31.07 o
  -3  14  17        6.61       -9.68     29.17 o
  -2  14  17       59.89       68.69     24.30 o
  -1  14  17       45.39       29.63     33.36 o
   0  14  17       66.46       58.37     34.62 o
  -8   0  18       16.10      104.86     53.86 o
  -6   0  18      515.21      499.15     67.07 o
  -4   0  18      106.08      125.16     50.60 o
  -2   0  18      614.22      499.85     36.25 o
   0   0  18        6.38      -16.43     24.66 o
   2   0  18       32.00       14.23     28.20 o
   4   0  18       20.38      -29.99     56.45 o
  -8   1  18       10.86       23.50     37.94 o
  -7   1  18      263.63      281.22     44.93 o
  -6   1  18       31.09       47.93     35.83 o
  -5   1  18      149.13      139.04     39.82 o
  -4   1  18       66.14       52.09     37.01 o
  -3   1  18      101.89       70.95     34.96 o
  -2   1  18       13.73      -18.60     30.39 o
  -1   1  18      314.83      351.17     23.22 o
   0   1  18       21.32       15.08     18.14 o
   1   1  18       50.26       62.76     19.32 o
   2   1  18       10.50       15.70     19.93 o
   3   1  18       54.31       56.05     20.94 o
   4   1  18        0.60        7.75     24.61 o
   5   1  18        9.83      -18.32     27.64 o
  -8   2  18        7.98       63.44     46.00 o
  -7   2  18        5.52       11.08     36.60 o
  -6   2  18      525.56      485.07     48.08 o
  -5   2  18        1.90       -4.01     36.29 o
  -4   2  18        0.26      -28.82     34.34 o
  -3   2  18        8.02        5.95     34.16 o
  -2   2  18      178.31      185.25     45.87 o
  -1   2  18        4.64       -1.74     21.43 o
   0   2  18        6.13       21.59     18.88 o
   1   2  18      176.98      177.05     21.97 o
   2   2  18        2.93       -0.47     19.41 o
   3   2  18       42.30       27.92     21.22 o
   4   2  18        0.04        9.57     21.24 o
  -8   3  18      200.92      226.97     44.16 o
  -7   3  18      171.38      243.29     54.17 o
  -6   3  18        5.46      -24.33     36.64 o
  -5   3  18       86.99      137.43     40.06 o
  -4   3  18      113.84       92.53     37.20 o
  -3   3  18       55.01       97.96     36.82 o
  -2   3  18        1.29       -7.51     32.35 o
  -1   3  18        5.81        9.58     22.06 o
   0   3  18      192.15      214.61     22.44 o
   1   3  18       56.26       70.18     23.22 o
   2   3  18       11.26       31.72     19.78 o
   3   3  18       14.36       -2.94     12.08 o
   4   3  18      158.36      127.06     23.10 o
  -8   4  18        1.21       14.84     38.97 o
  -7   4  18       94.69      150.09     56.97 o
  -6   4  18        6.45       -7.44     36.91 o
  -5   4  18        5.03       38.47     25.11 o
  -4   4  18       39.14       12.51     24.10 o
  -3   4  18       95.17      135.55     37.08 o
  -2   4  18       10.02       51.87     53.67 o
  -1   4  18      468.05      428.27     45.60 o
   0   4  18       26.87       15.85     22.36 o
   1   4  18       33.15       27.62     14.25 o
   2   4  18       29.60       71.02     24.33 o
   3   4  18       38.02       33.47     20.70 o
   4   4  18        7.69       -3.58     21.19 o
  -7   5  18       77.73      375.50    179.83 o
  -6   5  18       36.71      -35.47     75.65 o
  -5   5  18        7.80       12.04     24.88 o
  -4   5  18      102.57      134.49     26.77 o
  -3   5  18        2.90        2.66     34.81 o
  -2   5  18       46.24        0.24     21.61 o
  -1   5  18       10.58      -16.98     26.62 o
   0   5  18      299.69      327.76     29.63 o
   1   5  18        0.68        8.33     23.35 o
   2   5  18       53.71       70.52     21.57 o
   3   5  18        0.01      -20.15     20.15 o
   4   5  18       13.76       20.73     21.60 o
  -7   6  18      205.42       94.95     58.85 o
  -6   6  18       41.25       42.92     37.13 o
  -5   6  18      128.40      144.26     27.95 o
  -4   6  18       33.44       12.94     27.14 o
  -3   6  18        9.59       41.22     25.71 o
  -2   6  18      143.80      123.04     36.10 o
  -1   6  18      198.55      242.04     44.47 o
   0   6  18       18.21        3.34     22.78 o
   1   6  18       38.73       62.32     24.16 o
   2   6  18        6.98      -16.82     19.70 o
   3   6  18       50.62       37.26     20.91 o
   4   6  18       36.16       33.01     36.19 o
  -7   7  18       55.20       95.00     58.09 o
  -6   7  18        4.53       -9.65      9.65 o
  -5   7  18        5.53      -25.96     25.96 o
  -4   7  18      454.74      449.20     43.64 o
  -3   7  18       27.02       27.96     18.50 o
  -2   7  18      315.96      294.06     41.51 o
  -1   7  18       56.25        6.23     89.39 o
   0   7  18        3.90      -10.67     35.37 o
   1   7  18       49.92       25.02     25.14 o
   2   7  18        2.03        6.17     20.42 o
   3   7  18       11.50      -18.25     20.39 o
  -6   8  18       58.18       36.80     31.49 o
  -5   8  18      185.08      154.38     35.15 o
  -4   8  18      116.75      133.03     23.10 o
  -3   8  18       18.46       27.93     21.01 o
  -2   8  18       22.29       32.19     26.79 o
  -1   8  18        1.25      -32.62     32.62 o
   0   8  18        1.05      -22.06     34.72 o
   1   8  18        4.05       19.83     37.77 o
   2   8  18      151.21      155.68     27.47 o
   3   8  18       46.66       47.64     21.95 o
  -6   9  18        2.99       -5.54     32.97 o
  -5   9  18        4.23       15.56     21.79 o
  -4   9  18      164.56      140.72     23.72 o
  -3   9  18      227.02      210.26     24.46 o
  -2   9  18       72.97       76.08     33.35 o
  -1   9  18       17.84      -30.83     30.83 o
   0   9  18       29.16        0.89     36.93 o
   1   9  18       90.97      123.88     39.42 o
   2   9  18       52.82       21.76     25.10 o
  -5  10  18        5.36       30.87     22.73 o
  -4  10  18       39.08        1.09     21.88 o
  -3  10  18      423.18      401.19     28.67 o
  -2  10  18      236.71      244.75     36.32 o
  -1  10  18       17.67      -16.43     31.14 o
   0  10  18        8.33       -5.85     53.60 o
   1  10  18        0.11      -29.72     51.79 o
   2  10  18      242.18      258.16     35.14 o
  -4  11  18        1.30       23.50     22.51 o
  -3  11  18       28.47       41.32     22.93 o
  -2  11  18      123.87      140.26     35.01 o
  -1  11  18      145.52      139.64     56.02 o
   0  11  18       81.81       67.25     50.91 o
   1  11  18        7.39        8.41     54.76 o
  -3  12  18        0.46       -3.00     22.99 o
  -2  12  18       31.82       51.45     34.20 o
  -1  12  18      117.20       99.11     35.08 o
  -7   0  19      132.37      185.43     62.33 o
  -5   0  19       14.58      -20.38     53.48 o
  -3   0  19        7.95       38.27     53.18 o
  -1   0  19       58.29       96.86     73.94 o
   1   0  19      160.51       65.61    120.31 o
   3   0  19      975.59      960.10     51.78 o
  -7   1  19       16.78       23.04    114.80 o
  -6   1  19       20.81       -8.83     38.07 o
  -5   1  19      138.81      148.80     40.55 o
  -4   1  19       18.82       50.86     39.73 o
  -3   1  19       32.61      -32.34     32.34 o
  -2   1  19        9.10       -0.89     30.54 o
  -1   1  19       33.87       27.94     19.32 o
   0   1  19       36.84       49.62     20.38 o
   1   1  19       73.44        6.91     51.22 o
   2   1  19      705.27      639.71     31.02 o
   3   1  19       83.45       78.18     23.02 o
  -7   2  19       36.57       64.31     56.90 o
  -6   2  19       10.62        4.83     76.80 o
  -5   2  19      178.94      267.03     44.73 o
  -4   2  19      124.51       78.84     39.34 o
  -3   2  19       26.78       17.99     35.03 o
  -2   2  19       44.75       -6.18     34.42 o
  -1   2  19       92.74       71.80     20.34 o
   0   2  19       13.46       -4.67     19.94 o
   1   2  19      156.52      118.08     22.00 o
   2   2  19       14.58       48.09     20.76 o
   3   2  19       62.53       90.98     22.94 o
  -6   3  19        8.82      -34.30     34.30 o
  -5   3  19      237.20      204.60     43.59 o
  -4   3  19       23.06       -4.65     45.99 o
  -3   3  19       71.77       48.23     59.49 o
  -2   3  19       70.15       69.73     36.09 o
  -1   3  19        3.11       -2.82     25.12 o
   0   3  19       45.80       48.76     20.03 o
   1   3  19      112.38      150.35     23.20 o
   2   3  19        1.38      -17.18     20.84 o
   3   3  19       17.62       28.97     21.44 o
  -6   4  19      132.62       99.95     40.97 o
  -5   4  19       11.26       14.57     58.20 o
  -4   4  19      189.40      192.71     44.13 o
  -3   4  19       29.81       32.12     35.41 o
  -2   4  19        1.44       -7.06     35.82 o
  -1   4  19        3.94       48.51     43.90 o
   0   4  19       60.32       65.47     20.79 o
   1   4  19       74.30       65.80     23.47 o
   2   4  19        6.01       -0.92     20.65 o
   3   4  19       17.25      -20.86     21.69 o
  -6   5  19       23.31      -39.31     98.93 o
  -5   5  19        1.14       22.22     27.54 o
  -4   5  19       74.47       99.28     38.94 o
  -3   5  19      213.62      224.28     40.73 o
  -2   5  19       24.97      118.29     37.13 o
  -1   5  19       22.80        7.49     10.51 o
   0   5  19      100.01      136.15     26.37 o
   1   5  19        5.27       20.18     25.37 o
   2   5  19        0.92        6.62     21.65 o
  -6   6  19       88.52       91.18     42.09 o
  -5   6  19        5.15       -3.47     27.11 o
  -4   6  19       13.76       20.57     26.15 o
  -3   6  19        2.12       16.12     24.00 o
  -2   6  19      396.81      444.72     45.59 o
  -1   6  19        9.99        4.21     37.20 o
   0   6  19      107.92       74.78     39.82 o
   1   6  19        2.33        6.05     21.32 o
   2   6  19       23.25        8.02     21.67 o
  -5   7  19       52.13       27.16     29.37 o
  -4   7  19        1.55       12.66     19.61 o
  -3   7  19       57.00       62.35     27.84 o
  -2   7  19        3.59       50.37     36.09 o
  -1   7  19        3.64       11.87     37.16 o
   0   7  19       50.08       50.97     38.36 o
   1   7  19       20.26      124.35     73.15 o
   2   7  19        5.35       14.54     26.79 o
  -5   8  19       28.17       16.57     22.08 o
  -4   8  19       24.58       40.43     22.68 o
  -3   8  19       70.77        4.55     32.10 o
  -2   8  19        7.93      -20.12     53.76 o
  -1   8  19        2.44      126.26    108.79 o
   0   8  19       87.95       50.42     38.05 o
   1   8  19       16.03      115.43    100.08 o
  -4   9  19       19.93       17.47     23.01 o
  -3   9  19       46.85       43.66     33.57 o
  -2   9  19      100.49       63.76     34.57 o
  -1   9  19       11.18       40.04     56.49 o
   0   9  19       17.26       29.49     54.95 o
  -4   0  20       20.76       90.47     57.97 o
  -2   0  20       23.82       75.90     29.96 o
   0   0  20        9.90        6.08     40.16 o
  -5   1  20       33.39      102.55     41.76 o
  -4   1  20       98.72       74.16     40.68 o
  -3   1  20       18.48        2.41     35.44 o
  -2   1  20        0.95       -4.25     24.49 o
  -1   1  20       20.70       49.89     35.29 o
   0   1  20       42.74       44.91     20.79 o
   1   1  20       97.39       72.84     22.47 o
  -5   2  20       43.64       15.09     40.35 o
  -4   2  20       66.44       42.26     38.67 o
  -3   2  20        6.56       68.75     38.14 o
  -2   2  20      160.93      169.56     28.03 o
  -1   2  20        0.25      -11.59     19.65 o
   0   2  20      113.17      162.38     23.34 o
   1   2  20       69.03      104.98     26.66 o
  -5   3  20       80.33      115.17     60.72 o
  -4   3  20       33.35       -0.76     91.76 o
  -3   3  20        5.63       16.20     36.10 o
  -2   3  20        2.05       53.58     59.90 o
  -1   3  20       80.84       66.52     26.17 o
   0   3  20       73.50       36.77     22.24 o
   1   3  20        2.32       28.16     37.11 o
  -4   4  20        3.30       -8.41     42.73 o
  -3   4  20       77.36      112.82     40.32 o
  -2   4  20       28.01       22.21     38.55 o
  -1   4  20       14.41        6.46     26.47 o
   0   4  20       18.27       43.55     21.14 o
  -4   5  20      305.48      354.03     57.57 o
  -3   5  20        0.79       14.77     38.54 o
  -2   5  20       56.42       36.90     45.66 o
  -1   5  20       27.89      -19.67     25.51 o
   0   5  20       45.01       83.82     25.42 o
  -3   6  20       73.16      122.09     56.32 o
  -2   6  20        0.27      -18.43     59.58 o
  -1   6  20       23.62       72.72     39.97 o
 
